# Supplementary material for: Transcriptome analyses reveals the dynamic nature of oil accumulation during seed development of Plukenetia volubilis L
Source: Sci Rep. 2020 Nov 24;10:20467. doi: 10.1038/s41598-020-77177-w (PMC7686490; doi:10.1038/s41598-020-77177-w)
Supplement: Supplementary file 1 — Supplementary Tables. [file 41598_2020_77177_MOESM1_ESM.xlsx]

## Sheet: Supp Tables Header Page
Transcriptome analyses reveals the dynamic nature of oil accumulation during seed development of Plukenetia volubilis L.
Guo Liu, Zhihua Wu, Yan Peng, Xiuhua Shang, Yaojian Xie, Roger J. Arnold*
China Eucalypt Research Centre (CERC), Zhanjiang 524022, Guangdong Province, China.
* corresponding author: roger.arnold@y7mail.com
Supplementary Material
Table S1. Changes in contents of key fatty acids in P. volubilis seeds during their five stages of development: SI-1 through to SI-5.
Table S2. All genes assembled in the transcriptome of P. volubilis seeds.
Table S3. All genes involved in the pathways of fatty acid and triacylglycerol synthesis based on the transcriptome of P. volubilis seeds.
Table S4. All genes involved in each of the 25 expression profiles related to ALA biosynthesis and TAG assembly through 5 stages of sacha inchi seed development.
Table S5. Details of the primers for the 12 candidate unigenes related to ALA biosynthesis and PUFAs content.

## Sheet: Table S1
Table S1. Changes in contents of key fatty acids in P. volubilis seeds during their five stages of development: SI-1 through to SI-5 (source: [1]).
Lipid metabolite1	Fatty acid content by developmental stage in nmol g-1 (% of total FA)
	SI-1	SI-2	SI-3	SI-4	SI-5
C12:0 Lauric acid	134.4 (12.4)	134.5 (13.3)	135.7 (14.5)	140.1 (14.5)	139.6 (6.8)
C14:0 Myristic acid	147.3 (13.5)	147.0 (14.5)	147.4 (15.7)	152.0 (15.7)	150.1 (7.3)
C16:0 Palmitic acid	282.1 (25.9)	271.8 (26.8)	250.5 (26.7)	240.1 (24.8)	297.7 (14.5)
C18:0 Stearic acid	99.4 (9.1)	101.6 (10.0)	99.9 (10.7)	89.4 (9.2)	108.4 (5.3)
Sub-total SFAs	663.3 (61.0)	654.9 (64.6)	633.5 (67.6)	621.5 (64.1)	695.8 (33.9)
C14:1 Myristoleic acid	106.4 (9.8)	150.9 (14.9)	52.5 (5.6)	53.4 (5.5)	97.4 (4.7)
C18:1 Oleic acid	112.9 (10.4)	92.8 (9.2)	90.3 (9.6)	91.5 (9.4)	166.5 (8.1)
C18:2 Linoleic acid	154.5 (14.2)	85.7 (8.5)	118.6 (12.6)	133.3 (13.8)	411.7 (20.0)
C18:3 α-Linolenic acid	50.8 (4.7)	29.7 (2.9)	42.9 (4.6)	69.3 (7.2)	683.8 (33.3)
Sub-total UFAs	424.6 (39.0)	359.0 (35.4)	304.3 (32.4)	347.5 (35.9)	1359.5 (66.1)
Total FA content	1087.9	1013.9	937.8	969	2055.3
FA = Fatty Acids; SFAs = Saturated fatty acids; UFAs = Unsaturated fatty acids.
1. Liu G., Chen H.P., Wu ZH, Peng Y. & Xie Y.J. Analyses of seed development of Plukenetia volubilis by joint metabolomics and transcriptomics approaches. Scientia Silvae Sinicae. 2019; 55: 169-179.

## Sheet: Table S2
Table S2. All genes assembled in the transcriptome of P. volubilis seeds
id	SI-1-1_rpkm	SI-1-2_rpkm	SI-1-3_rpkm	SI-2-1_rpkm	SI-2-2_rpkm	SI-2-3_rpkm	SI-3-1_rpkm	SI-3-2_rpkm	SI-3-3_rpkm	SI-4-1_rpkm	SI-4-2_rpkm	SI-4-3_rpkm	SI-5-1_rpkm	SI-5-2_rpkm	SI-5-3_rpkm	Symbol	Description	Pathway	GO Component	GO Function	GO Process
Unigene0000001	2.1357	3.5387	3.2229	1.1656	2.3751	1.8764	0.2087	0.7347	5.1484	0	0	2.3777	1.832	0.5102	0	-	--	-	-	-	-
Unigene0000002	0.1145	0.8943	0.2269	0.8367	0.5602	1.0765	0.9231	0.557	0	0.5417	0.825	0.3174	0	0.0752	0.0559	-	--	-	-	-	-
Unigene0000003	0	0	0	0	0	0	0	0.1008	0	0	0	0	0.2271	104.827	3.234	SN2	PREDICTED: gibberellin-regulated protein 1 isoform X1 [Ricinus communis]	-	-	-	-
Unigene0000004	0.6511	5.6123	2.5144	0.2344	0.1758	14.8963	0.2414	0.8497	5.5569	0.1594	30.7405	1.5357	0	0.531	0.0439	SAUR32	PREDICTED: auxin-responsive protein SAUR19 [Ricinus communis]	ko04075//Plant hormone signal transduction//Signal transduction//Environmental Information Processing	-	-	-
Unigene0000005	27.4176	27.0769	27.6438	28.4642	29.9847	29.3706	25.9584	27.3588	25.8407	12.3265	22.7356	24.4884	9.1049	6.2058	6.7789	At1g16860	PREDICTED: uncharacterized membrane protein At1g16860-like [Jatropha curcas]	-	-	GO:0016787//hydrolase activity;GO:0003824//catalytic activity	-
Unigene0000006	0.6853	0.8327	0.566	0.1193	0.8384	1.1934	0.5526	0	0.1262	0.2027	0	0.2111	0	0	0	-	--	-	-	-	-
Unigene0000007	31.5362	28.1667	25.0997	25.1346	24.6911	25.9893	21.3935	19.054	23.8831	24.1381	21.2495	22.4445	15.4176	8.2858	12.877	SCC3	PREDICTED: sister-chromatid cohesion protein 3 [Ricinus communis]	-	-	-	-
Unigene0000008	0.4819	0.3346	0.1592	0.8387	0.7075	0.5875	0.7772	0.4342	0.1775	0.4751	0.3562	0.6682	0	0	0	-	--	-	-	-	-
Unigene0000009	0.7221	0.5469	1.2577	0.6168	0.8351	0.6401	0.3058	0.071	0.556	0.1035	0.2668	0.2022	0.1066	0.115	0.342	-	--	-	-	-	-
Unigene0000010	23.3125	21.6435	19.9434	19.7676	20.6474	18.8281	14.1193	15.5804	14.5508	12.0129	10.2605	11.4268	10.7247	8.4195	8.9985	AHL5	PREDICTED: AT-hook motif nuclear-localized protein 5 [Ricinus communis]	-	-	-	-
Unigene0000011	2.9959	2.5731	2.7376	0.7515	2.8938	2.1951	1.1085	0.2314	1.1177	1.3117	0.7764	2.3913	0.8763	2.9649	3.2874	GIP	Retrovirus-related Pol polyprotein from transposon TNT 1-94 [Cajanus cajan]	-	-	-	-
Unigene0000012	129.043	145.844	139.201	134.875	126.436	123.924	131.849	157.724	137.726	52.2666	141.623	172.283	38.7455	5.5658	28.817	FLA2	PREDICTED: fasciclin-like arabinogalactan protein 2 [Jatropha curcas]	-	GO:0031224//intrinsic component of membrane;GO:0044425//membrane part;GO:0016020//membrane;GO:0031225//anchored component of membrane	-	GO:1901360//organic cyclic compound metabolic process;GO:0044711//single-organism biosynthetic process;GO:0030001//metal ion transport;GO:0044699//single-organism process;GO:0006066//alcohol metabolic process;GO:0006996//organelle organization;GO:0051234//establishment of localization;GO:0006629//lipid metabolic process;GO:1902578//single-organism localization;GO:0006793//phosphorus metabolic pro…
Unigene0000013	0.9922	1.3779	1.2643	0	0	0	0	0	0	0	0	2.6639	1.5532	1.1174	0.3231	MALD3	non-specific lipid-transfer protein precursor [Malus domestica]	-	-	-	-
Unigene0000014	0.6874	0.6364	0.757	0.319	1.4203	0.5586	0	0	0.0844	0	0.3387	0	0	0	0	-	--	-	-	-	-
Unigene0000015	0	0	2.3045	2.0232	1.4223	1.5184	0	0	0	0	0	0	0	0	0	rpl34	60S ribosomal protein L34-B [Anthurium amnicola]	ko03010//Ribosome//Translation//Genetic Information Processing	-	-	-
Unigene0000016	1.7653	1.3063	0.8748	2.0372	0.7729	0.8737	1.1488	1.8584	1.5912	2.5829	0.9785	1.374	2.5452	9.7661	4.311	-	hypothetical protein MANES_02G064800 [Manihot esculenta]	-	-	-	-
Unigene0000017	0.5341	0.2781	0	0.4182	0.9146	0.6277	1.0048	0.2887	0.2213	0.2369	0.148	0.1234	0.1626	0.2631	0	-	Retrovirus-related Pol polyprotein from transposon TNT 1-94 [Cajanus cajan]	-	-	-	-
Unigene0000018	14.0014	14.8931	13.6785	12.2804	12.2819	12.6526	11.7269	10.5195	12.4728	15.4836	8.4872	8.4789	11.9972	4.0323	10.4277	TIC32	3-ketoacyl-CoA reductase isoform 3, partial [Jatropha curcas]	-	-	GO:0016491//oxidoreductase activity;GO:0003824//catalytic activity;GO:0016628//oxidoreductase activity, acting on the CH-CH group of donors, NAD or NADP as acceptor;GO:0016627//oxidoreductase activity, acting on the CH-CH group of donors	GO:0008152//metabolic process;GO:0044710//single-organism metabolic process;GO:0044699//single-organism process
Unigene0000019	0.3342	0.4351	0.4969	0.1745	1.0631	0.6111	0.6289	0.0903	0.1846	0.0988	0	0.6178	0.3052	0.2196	0	-	--	-	-	-	-
Unigene0000020	30.6423	33.4044	31.1573	34.3204	31.6203	30.087	24.9464	32.2521	32.6975	38.2213	31.3023	27.6115	24.5117	7.99	22.9823	At4g29120	PREDICTED: probable 3-hydroxyisobutyrate dehydrogenase-like 1, mitochondrial [Populus euphratica]	-	GO:0043226//organelle;GO:0044464//cell part;GO:0044444//cytoplasmic part;GO:0044424//intracellular part;GO:0043231//intracellular membrane-bounded organelle;GO:0043227//membrane-bounded organelle;GO:0005623//cell;GO:0005737//cytoplasm;GO:0005622//intracellular;GO:0043229//intracellular organelle	GO:1901265//nucleoside phosphate binding;GO:0097159//organic cyclic compound binding;GO:0005488//binding;GO:0016491//oxidoreductase activity;GO:0016616//oxidoreductase activity, acting on the CH-OH group of donors, NAD or NADP as acceptor;GO:0036094//small molecule binding;GO:1901363//heterocyclic compound binding;GO:0048037//cofactor binding;GO:0000166//nucleotide binding;GO:0016614//oxidoreduct…	GO:0043436//oxoacid metabolic process;GO:0006739//NADP metabolic process;GO:0051186//cofactor metabolic process;GO:0072524//pyridine-containing compound metabolic process;GO:1901564//organonitrogen compound metabolic process;GO:0034641//cellular nitrogen compound metabolic process;GO:0006796//phosphate-containing compound metabolic process;GO:0044710//single-organism metabolic process;GO:1901360/…
Unigene0000021	17.0128	13.2207	11.4366	13.1297	10.8746	13.6978	10.092	9.57	9.6875	5.3902	7.0824	6.0477	2.0713	0.3752	1.3829	GSO1	PREDICTED: DNA-damage-repair/toleration protein DRT100 [Ricinus communis]	-	GO:0005911//cell-cell junction;GO:0030054//cell junction	GO:0016627//oxidoreductase activity, acting on the CH-CH group of donors;GO:0016491//oxidoreductase activity;GO:0003824//catalytic activity;GO:0016628//oxidoreductase activity, acting on the CH-CH group of donors, NAD or NADP as acceptor	GO:0006796//phosphate-containing compound metabolic process;GO:0044237//cellular metabolic process;GO:0044699//single-organism process;GO:0008152//metabolic process;GO:0009987//cellular process;GO:0044710//single-organism metabolic process;GO:0006793//phosphorus metabolic process
Unigene0000022	0.8586	0.2981	0.4727	1.0957	0.6536	0.3987	0	0.1031	0.2108	0.1129	0.3173	0	0.1162	0	0	-	--	-	-	-	-
Unigene0000023	1.3526	0.5123	1.2186	0.8987	1.0229	0.7066	0	0.1329	0.4755	0.8	0.1363	0	0.3743	0	0.1201	-	--	-	-	-	-
Unigene0000024	0.7894	0.7474	0.3556	0.1498	1.4045	0.2249	0.1543	0.1552	0.3964	0.2547	0.1591	0.2653	0.0874	0.3771	0.1402	-	--	-	-	-	-
Unigene0000025	0.2541	0.1323	0	0	0	0	0.7512	0.7555	0.5615	1.1271	0.6338	0.6458	0.696	0.6677	0.7446	RPS25E	ribosomal protein S25, component of cytosolic 80S ribosome and 40S small subunit [Chlamydomonas reinhardtii]	ko03010//Ribosome//Translation//Genetic Information Processing	-	-	-
Unigene0000026	59.0677	61.1893	58.2152	62.1393	68.6868	60.0978	66.5018	79.4023	68.0821	55.182	61.8502	69.0988	48.7312	56.8527	31.0995	PUB4	PREDICTED: U-box domain-containing protein 4 [Ricinus communis]	-	-	GO:0003824//catalytic activity	GO:0006950//response to stress;GO:0016043//cellular component organization;GO:0050896//response to stimulus;GO:0071840//cellular component organization or biogenesis;GO:0009987//cellular process;GO:0006970//response to osmotic stress;GO:0009628//response to abiotic stimulus;GO:0006996//organelle organization
Unigene0000027	15.8914	15.0474	17.5255	16.0527	14.3478	14.1428	16.0236	15.5553	16.6177	21.7461	13.8948	14.6032	16.1846	5.5492	10.8185	STOML2	PREDICTED: stomatin-like protein 2, mitochondrial [Ricinus communis]	-	-	-	-
Unigene0000028	0.098	0.1021	0.2915	0.3071	0.0959	0	0.527	0.318	1.2998	6.9581	0.5434	0.9061	0.9548	0.7728	0.8618	-	--	-	-	-	-
Unigene0000029	0.3266	0.2551	0.5664	0.341	0.6392	0	0.0878	0.1765	0	0	0.181	0.5282	0	0	0	-	--	-	-	-	-
Unigene0000030	38.6896	41.1542	51.057	46.336	42.1652	40.9819	43.8033	54.5436	48.3301	43.1151	43.1502	39.7592	23.2804	7.2117	14.5481	RPL38A	PREDICTED: 60S ribosomal protein L38 isoform X1 [Elaeis guineensis]	ko03010//Ribosome//Translation//Genetic Information Processing	GO:0005623//cell;GO:0005622//intracellular;GO:0032991//macromolecular complex;GO:0044464//cell part;GO:0030529//intracellular ribonucleoprotein complex;GO:1990904//ribonucleoprotein complex;GO:0044424//intracellular part	-	GO:0043170//macromolecule metabolic process;GO:0008152//metabolic process;GO:0010467//gene expression;GO:0071704//organic substance metabolic process
Unigene0000031	3.0624	2.7616	3.3125	2.983	3.4356	3.1703	3.1319	3.1697	3.3835	3.9982	3.1465	4.2111	2.6599	1.6315	2.6539	DYW9	PREDICTED: pentatricopeptide repeat-containing protein At4g30700 [Ricinus communis]	-	GO:0005623//cell;GO:0005622//intracellular;GO:0043226//organelle;GO:0044464//cell part;GO:0043231//intracellular membrane-bounded organelle;GO:0044424//intracellular part;GO:0043229//intracellular organelle;GO:0005737//cytoplasm;GO:0009536//plastid;GO:0044444//cytoplasmic part;GO:0043227//membrane-bounded organelle	-	GO:0016070//RNA metabolic process;GO:0044237//cellular metabolic process;GO:1901360//organic cyclic compound metabolic process;GO:0044260//cellular macromolecule metabolic process;GO:0071704//organic substance metabolic process;GO:0006725//cellular aromatic compound metabolic process;GO:0008152//metabolic process;GO:0043412//macromolecule modification;GO:0016071//mRNA metabolic process;GO:0046483…
Unigene0000032	0.6933	0.4814	1.0306	0.181	0.5654	1.1469	0	0.0625	0	1.0252	0.1281	0.5874	0.0703	0.2277	0.3386	-	--	-	-	-	-
Unigene0000033	11.2096	15.0069	11.9288	9.0449	11.1194	10.3472	4.2825	5.7186	7.1184	0.515	1.1823	3.3998	3.1535	5.2335	2.9553	ESK1	PREDICTED: protein ESKIMO 1 [Ricinus communis]	-	-	-	GO:0009628//response to abiotic stimulus;GO:0009266//response to temperature stimulus;GO:0009409//response to cold;GO:0006950//response to stress;GO:0050896//response to stimulus
Unigene0000034	0.4005	0.4867	0	0.1394	0.6533	0.6975	0.3589	0.2887	0.1475	0.3159	0.148	0	0.1626	0.7894	0.1956	-	--	-	-	-	-
Unigene0000035	2.7701	2.2924	2.0033	2.3763	1.143	1.2202	2.6079	3.3025	2.3822	0.3543	1.4109	1.3977	0.3646	3.2657	0.0878	LKR/SDH	PREDICTED: alpha-aminoadipic semialdehyde synthase [Ricinus communis]	ko00310//Lysine degradation//Amino acid metabolism//Metabolism	-	GO:0003824//catalytic activity;GO:0004753//saccharopine dehydrogenase activity;GO:0016491//oxidoreductase activity;GO:0016645//oxidoreductase activity, acting on the CH-NH group of donors;GO:0016646//oxidoreductase activity, acting on the CH-NH group of donors, NAD or NADP as acceptor	GO:0044710//single-organism metabolic process;GO:0044699//single-organism process;GO:0008152//metabolic process
Unigene0000036	0.446	1.0838	0.663	0.9313	0.3637	0.7766	0.1598	0.5625	0.9034	1.4948	1.4832	1.4427	1.8099	1.9532	1.4521	-	--	-	-	-	-
Unigene0000037	2.2068	0.8233	2.9051	0.6878	1.2894	0.9291	0.2125	0.4986	0.4367	0	0.4016	0.8219	0.401	0.1731	0.193	-	--	-	-	-	-
Unigene0000038	0.3601	0.5358	0.7138	0.752	0.6545	0.4838	0.3319	0	0.8526	0.6086	0.1141	0.3328	0	0	0.1508	-	--	-	-	-	-
Unigene0000039	3.8422	4.925	7.9084	8.3319	10.9913	11.7341	19.0656	12.6222	12.6537	0.1748	3.4403	2.8682	0	0	0.2887	-	PREDICTED: uncharacterized protein LOC107261665 [Ricinus communis]	-	-	-	-
Unigene0000040	14.4771	11.7721	13.0008	11.883	11.2908	13.706	10.2129	11.6309	12.673	11.4215	11.5429	11.1057	6.8062	3.4238	5.439	-	PREDICTED: AUGMIN subunit 2, partial [Ricinus communis]	-	-	-	GO:0007017//microtubule-based process;GO:0006996//organelle organization;GO:0071840//cellular component organization or biogenesis;GO:0065003//macromolecular complex assembly;GO:0048285//organelle fission;GO:0071822//protein complex subunit organization;GO:0006461//protein complex assembly;GO:0070271//protein complex biogenesis;GO:0044699//single-organism process;GO:0044085//cellular component bi…
Unigene0000041	0.2184	0.7583	0.1443	0.3801	0.0713	0	0.4697	0	0.1609	0.5168	0.3229	0.2019	0.6205	2.0089	0.2134	-	peroxidase 64 [Dorcoceras hygrometricum]	-	-	-	-
Unigene0000042	1.9007	1.9678	2.5803	1.6675	3.0434	1.7567	1.2515	0.4925	1.1681	1.7362	1.7767	3.5238	0.5066	0.3325	0.3955	ORF	polyprotein [Cajanus cajan]	-	-	-	-
Unigene0000043	1.9251	2.6587	4.2719	2.4906	3.1946	2.5797	0.4949	1.1764	0.8785	0.396	0.2784	0.5415	0.3057	0.8798	0.2453	-	--	-	-	-	-
Unigene0000044	5.2553	5.5474	5.3728	5.9082	6.4899	5.5651	6.3644	5.3485	5.4918	10.3426	5.7207	5.3287	8.8392	5.2059	7.3352	Rnf14	PREDICTED: LOW QUALITY PROTEIN: E3 ubiquitin-protein ligase RNF14 [Ricinus communis]	-	-	-	GO:0044238//primary metabolic process;GO:0044237//cellular metabolic process;GO:0071704//organic substance metabolic process;GO:0044249//cellular biosynthetic process;GO:0036211//protein modification process;GO:1901576//organic substance biosynthetic process;GO:0009059//macromolecule biosynthetic process;GO:0009987//cellular process;GO:0044260//cellular macromolecule metabolic process;GO:0006464/…
Unigene0000045	0.5333	0.3845	0.4472	0.514	0.2007	0.8143	0.7939	0.3548	0.4986	0	0.2729	0.3033	0	0.0539	0	DTXL5	PREDICTED: protein DETOXIFICATION 16 [Ricinus communis]	-	GO:0031224//intrinsic component of membrane;GO:0016020//membrane;GO:0044425//membrane part	GO:0005215//transporter activity;GO:0022804//active transmembrane transporter activity;GO:0015291//secondary active transmembrane transporter activity;GO:0022857//transmembrane transporter activity	GO:0044699//single-organism process;GO:0009987//cellular process;GO:0044763//single-organism cellular process
Unigene0000046	18.3661	19.9446	19.0476	15.9011	16.8996	16.1575	15.1186	15.1001	16.48	16.542	13.2902	13.1498	12.3259	11.8479	15.2679	GBF1	PREDICTED: G-box-binding factor 1-like [Populus euphratica]	-	GO:0005622//intracellular;GO:0005623//cell;GO:0044424//intracellular part;GO:0044464//cell part	-	GO:0010467//gene expression;GO:0050789//regulation of biological process;GO:0065007//biological regulation;GO:0009987//cellular process;GO:0044260//cellular macromolecule metabolic process;GO:0019222//regulation of metabolic process;GO:0009059//macromolecule biosynthetic process;GO:1901576//organic substance biosynthetic process;GO:0071704//organic substance metabolic process;GO:0043170//macromol…
Unigene0000047	0	0	0.0755	0.636	0.5217	0.1591	0.9824	0.4117	0.0841	0.2702	1.1818	1.8299	0.4635	0	0.0744	-	--	-	-	-	-
Unigene0000048	0.2849	0.2967	0.1129	0.119	0.3903	0.6549	0.245	0	0.3148	0.7415	0	0.2107	0.2081	0.5989	0.9462	-	Retrotransposable element Tf2 155 kDa protein type 1, partial [Glycine soja]	-	-	-	-
Unigene0000049	15.6819	17.4296	19.3663	14.1521	13.6616	10.9969	11.7846	13.3624	9.4354	8.7362	4.7168	6.9192	11.458	6.4954	8.3122	At1g07560	PREDICTED: probable LRR receptor-like serine/threonine-protein kinase At1g05700 [Theobroma cacao]	-	-	GO:0016740//transferase activity;GO:0003824//catalytic activity;GO:0016772//transferase activity, transferring phosphorus-containing groups	-
Unigene0000050	0.255	0.7081	0.2527	0.4437	0.0832	0.0888	0.8223	0.1838	0.2817	0.2011	0.2826	0.4713	0	0	0.166	-	ankyrin repeat domain-containing protein 2b, partial [Nicotiana attenuata]	-	-	-	-
Unigene0000051	4.4971	5.2734	5.5792	3.8259	5.0694	3.637	1.3968	1.4046	2.1715	133.212	1.1263	1.6626	115.607	86.4412	114.701	DFR	PREDICTED: dihydroflavonol-4-reductase [Ricinus communis]	ko00941//Flavonoid biosynthesis//Biosynthesis of other secondary metabolites//Metabolism	GO:0043227//membrane-bounded organelle;GO:0019898//extrinsic component of membrane;GO:0031090//organelle membrane;GO:0016020//membrane;GO:0043229//intracellular organelle;GO:0005623//cell;GO:0031312//extrinsic component of organelle membrane;GO:0044446//intracellular organelle part;GO:0005622//intracellular;GO:0043226//organelle;GO:0044464//cell part;GO:0044425//membrane part;GO:0044422//organell…	GO:0016616//oxidoreductase activity, acting on the CH-OH group of donors, NAD or NADP as acceptor;GO:0048037//cofactor binding;GO:0003824//catalytic activity;GO:0016491//oxidoreductase activity;GO:0005488//binding;GO:0016614//oxidoreductase activity, acting on CH-OH group of donors	GO:0009743//response to carbohydrate;GO:0044699//single-organism process;GO:1901700//response to oxygen-containing compound;GO:0009416//response to light stimulus;GO:0071704//organic substance metabolic process;GO:0044710//single-organism metabolic process;GO:0010033//response to organic substance;GO:0034285//response to disaccharide;GO:0008152//metabolic process;GO:0050896//response to stimulus;…
Unigene0000052	3.0751	4.2181	3.2705	1.4879	3.303	2.7426	2.4997	0.892	2.1545	3.1053	3.9078	5.4069	1.6436	1.6752	0.9524	-	--	-	-	-	-
Unigene0000053	13.9313	13.9863	14.366	11.1581	12.9275	12.6866	12.3062	10.0822	12.071	12.4045	9.6768	10.6313	7.4339	4.3534	4.9529	-	PREDICTED: N-lysine methyltransferase setd6 [Ricinus communis]	-	-	-	-
Unigene0000054	11.2207	9.2098	11.9916	11.4264	13.8659	15.5516	12.0287	11.5506	10.508	18.9182	20.1841	6.7432	6.5232	7.3392	13.649	-	Late embryogenesis abundant (LEA) hydroxyproline-rich glycoprotein family isoform 1 [Theobroma cacao]	-	-	-	GO:0051234//establishment of localization;GO:0006810//transport;GO:0051179//localization;GO:0016192//vesicle-mediated transport;GO:0040007//growth
Unigene0000055	36.9027	32.1244	31.5782	32.5892	31.2852	32.6405	36.997	36.7461	33.1723	34.2222	33.2632	33.2611	28.547	14.8519	22.7379	SEC23	PREDICTED: protein transport protein SEC23 [Ricinus communis]	ko04141//Protein processing in endoplasmic reticulum//Folding, sorting and degradation//Genetic Information Processing	GO:0016020//membrane;GO:0044446//intracellular organelle part;GO:0043234//protein complex;GO:0044444//cytoplasmic part;GO:0030120//vesicle coat;GO:0030662//coated vesicle membrane;GO:0030117//membrane coat;GO:0043229//intracellular organelle;GO:0032991//macromolecular complex;GO:0030659//cytoplasmic vesicle membrane;GO:0005737//cytoplasm;GO:0031090//organelle membrane;GO:0098796//membrane protein…	GO:0046872//metal ion binding;GO:0005488//binding;GO:0043169//cation binding;GO:0043167//ion binding;GO:0046914//transition metal ion binding	GO:0046907//intracellular transport;GO:0051649//establishment of localization in cell;GO:0045184//establishment of protein localization;GO:0051179//localization;GO:0071702//organic substance transport;GO:0033036//macromolecule localization;GO:0016482//cytoplasmic transport;GO:0051641//cellular localization;GO:0015031//protein transport;GO:0006810//transport;GO:0051234//establishment of localizati…
Unigene0000056	2.1675	1.9424	1.5985	1.6315	1.2826	1.1059	1.1922	1.5259	1.7264	0.477	0.9499	0.792	0.6137	0	0.2954	-	--	-	-	-	-
Unigene0000057	0.3773	0.7073	1.346	0.2363	0.8861	0.7095	0.1623	0	0.0834	0.4463	0.1673	0.4184	0.1837	0	0.4422	-	--	-	-	-	-
Unigene0000058	0.7577	0.4663	0.7281	0.3836	0.3371	0.4438	0.3086	0.3351	0.5327	0.1222	0.3309	0.1167	0.028	0.0603	0.0224	LPR2	PREDICTED: multicopper oxidase LPR1 isoform X2 [Ricinus communis]	-	-	GO:0016634//oxidoreductase activity, acting on the CH-CH group of donors, oxygen as acceptor;GO:0016627//oxidoreductase activity, acting on the CH-CH group of donors;GO:0016491//oxidoreductase activity;GO:0003824//catalytic activity	GO:0044699//single-organism process;GO:0044710//single-organism metabolic process;GO:0008152//metabolic process
Unigene0000059	22.4552	22.8663	25.5111	25.1749	19.9429	21.5379	24.5098	14.8398	23.0667	19.4404	24.9517	29.6243	15.1741	7.8768	12.0974	At1g12390	PREDICTED: protein cornichon homolog 4 [Ricinus communis]	-	-	-	-
Unigene0000060	17.7688	17.8055	17.34	15.2809	16.7243	17.5257	17.6655	16.3574	18.9996	24.6751	17.9852	16.1912	13.8996	10.2068	13.0036	OEP64	PREDICTED: translocon at the outer membrane of chloroplasts 64 [Ricinus communis]	-	GO:0005623//cell;GO:0044444//cytoplasmic part;GO:0044464//cell part;GO:0031354//intrinsic component of plastid outer membrane;GO:0031351//integral component of plastid membrane;GO:0044422//organelle part;GO:0031090//organelle membrane;GO:0005622//intracellular;GO:0044425//membrane part;GO:0031300//intrinsic component of organelle membrane;GO:0009527//plastid outer membrane;GO:0031224//intrinsic c…	GO:0003824//catalytic activity;GO:0016879//ligase activity, forming carbon-nitrogen bonds;GO:0016874//ligase activity	GO:0009987//cellular process;GO:0009117//nucleotide metabolic process;GO:0006753//nucleoside phosphate metabolic process;GO:0008104//protein localization;GO:0006807//nitrogen compound metabolic process;GO:0044238//primary metabolic process;GO:0051179//localization;GO:1901360//organic cyclic compound metabolic process;GO:0006139//nucleobase-containing compound metabolic process;GO:0006796//phospha…
Unigene0000061	0	0	0.2964	0.4684	0.1464	0.3125	0.1608	0.8085	1.3219	4.4228	0.1658	0.9676	1.0925	1.3755	0.7304	-	PREDICTED: probable LRR receptor-like serine/threonine-protein kinase At1g63430 [Gossypium hirsutum]	-	-	-	-
Unigene0000062	0.0847	0.6175	0	0.619	0.4973	0.4424	1.0016	0.3663	0.8422	1.7032	0.9389	0.7828	0.2062	0.8902	0.0827	-	--	-	-	-	-
Unigene0000063	0.7623	1.8524	0.554	0.6898	1.2433	0.7964	1.3112	1.2362	0.9545	0.6613	1.014	1.2681	0.3712	2.1366	0.2978	At4g25210	PREDICTED: mediator-associated protein 1-like [Jatropha curcas]	-	-	-	-
Unigene0000064	10.2993	9.5807	9.8977	9.0647	8.4122	8.1616	9.2239	8.7477	9.1342	9.2797	9.9614	8.544	7.0818	4.4496	5.4533	lvsG	PREDICTED: probable inactive serine/threonine-protein kinase lvsG [Jatropha curcas]	-	-	GO:0016301//kinase activity;GO:0016740//transferase activity;GO:0003824//catalytic activity;GO:0016772//transferase activity, transferring phosphorus-containing groups	GO:0043170//macromolecule metabolic process;GO:0006793//phosphorus metabolic process;GO:0006464//cellular protein modification process;GO:0043412//macromolecule modification;GO:0009987//cellular process;GO:0006468//protein phosphorylation;GO:0006796//phosphate-containing compound metabolic process;GO:0008152//metabolic process;GO:0016310//phosphorylation;GO:0019538//protein metabolic process;GO:0…
Unigene0000065	0.2603	0.0904	0	0.1812	0.0849	0	0.1866	0.1876	0.4793	0.1026	0.1924	0.4009	0.5282	0	0.4237	-	--	-	-	-	-
Unigene0000066	0.2757	0.5742	0.7285	0.2878	0.6295	0.288	0	0	0.203	0.2174	0	0.3397	0	0	0	-	PREDICTED: protein PHYLLO, chloroplastic-like isoform X3 [Gossypium hirsutum]	-	-	-	-
Unigene0000067	1.4297	1.6131	0.2361	0.622	0.9328	0.8713	1.7933	0.6441	1.9745	1.2684	1.717	0.8809	1.1604	0.3131	0.931	-	--	-	-	-	-
Unigene0000068	3.1581	2.2771	3.0094	1.6487	2.2586	2.665	2.0895	1.1819	1.4762	2.4427	2.0198	3.3679	1.1831	0.3192	0.3559	-	--	-	-	-	-
Unigene0000069	0.2429	0.1265	0	0.7609	0.1189	0	0	0	0.1342	0.1437	0.6733	0	0	0.1596	0	-	--	-	-	-	-
Unigene0000070	1.2029	0.3758	0.7153	0	0.5886	0	0.5173	0.2601	0.2658	0	0	0.2224	0.2929	0	0	-	--	-	-	-	-
Unigene0000071	33.4677	33.9702	30.5972	28.8987	26.1581	30.221	30.931	29.6188	28.7955	18.0727	31.0842	27.7231	16.478	8.9006	12.2239	B'IOTA	PREDICTED: serine/threonine protein phosphatase 2A 57 kDa regulatory subunit B' iota isoform [Ricinus communis]	ko03015//mRNA surveillance pathway//Translation//Genetic Information Processing	-	GO:0098772//molecular function regulator;GO:0019208//phosphatase regulator activity;GO:0030234//enzyme regulator activity;GO:0019888//protein phosphatase regulator activity	GO:0050789//regulation of biological process;GO:0050794//regulation of cellular process;GO:0019222//regulation of metabolic process;GO:0065007//biological regulation
Unigene0000072	0.6403	0.4446	0.423	0.1486	0.8355	0.5203	0.306	0.5384	0.3144	0.8416	0.1577	0.1315	1.3859	0	0.417	-	--	-	-	-	-
Unigene0000073	7.7173	7.9281	9.7161	7.7411	9.4578	7.8681	14.2755	9.0244	11.7207	14.4522	17.033	18.9091	5.9327	2.6038	6.2288	-	CUE domain-containing protein, partial [Cephalotus follicularis]	-	-	-	-
Unigene0000074	11.0316	8.5342	8.3307	8.423	8.4131	9.3135	11.4507	10.9199	10.2934	11.021	12.1825	10.6656	8.0946	5.9535	6.1635	SAR1A	Os01g0254000 [Arabidopsis lyrata subsp. lyrata] [Arabidopsis lyrata]	ko04141//Protein processing in endoplasmic reticulum//Folding, sorting and degradation//Genetic Information Processing	GO:0043231//intracellular membrane-bounded organelle;GO:0044444//cytoplasmic part;GO:0005623//cell;GO:0016020//membrane;GO:0043226//organelle;GO:0005622//intracellular;GO:0043229//intracellular organelle;GO:0043227//membrane-bounded organelle;GO:0044464//cell part;GO:0044424//intracellular part;GO:0005737//cytoplasm	GO:1901363//heterocyclic compound binding;GO:0097159//organic cyclic compound binding;GO:0032549//ribonucleoside binding;GO:0001882//nucleoside binding;GO:0036094//small molecule binding;GO:0032550//purine ribonucleoside binding;GO:0005488//binding;GO:0001883//purine nucleoside binding;GO:0097367//carbohydrate derivative binding	GO:0006508//proteolysis;GO:0034613//cellular protein localization;GO:0006886//intracellular protein transport;GO:0019941//modification-dependent protein catabolic process;GO:0044265//cellular macromolecule catabolic process;GO:0040007//growth;GO:0044249//cellular biosynthetic process;GO:0006082//organic acid metabolic process;GO:0071822//protein complex subunit organization;GO:0006950//response t…
Unigene0000075	22.5778	51.1894	25.6901	16.705	25.6237	146.213	36.421	40.2223	122.591	113.164	132.377	52.4688	44.4562	98.8082	48.7552	At1g63220	PREDICTED: protein SRC2 [Ricinus communis]	-	-	-	-
Unigene0000076	1.0484	0.182	0.2598	0.0912	0.2565	1.1867	0.4697	0.0945	0.4827	0.2067	0	0.2423	0.2127	0	0.0853	DEGP7	PREDICTED: protease Do-like 7 [Zea mays]	-	-	-	-
Unigene0000077	0	0	0.5036	0.1769	0	0.177	0	0	0.2807	0	0.1878	0.3914	0	1.2241	0.1655	-	--	-	-	-	-
Unigene0000078	7.328	6.075	3.8376	3.2498	2.3026	4.5835	2.4242	3.6567	2.6266	0.3479	2.1464	1.948	1.7903	0.0644	0.1197	-	PREDICTED: uncharacterized protein LOC8268151 isoform X1 [Ricinus communis]	-	-	-	-
Unigene0000079	24.8899	27.1574	26.9747	24.2615	25.5453	24.9	21.0882	21.0328	22.3413	31.3479	20.5247	18.5899	15.1777	5.394	11.3543	RAD16	PREDICTED: DNA repair protein RAD16 [Ricinus communis]	-	-	GO:0001883//purine nucleoside binding;GO:0097159//organic cyclic compound binding;GO:0003824//catalytic activity;GO:0016818//hydrolase activity, acting on acid anhydrides, in phosphorus-containing anhydrides;GO:0043167//ion binding;GO:0043169//cation binding;GO:0001882//nucleoside binding;GO:0016462//pyrophosphatase activity;GO:0032550//purine ribonucleoside binding;GO:0032549//ribonucleoside bin…	-
Unigene0000080	0.627	0.4664	0.3551	0.3741	0.263	0.1872	0	0	0	0.4238	0.2979	0.3311	0.2181	0	0.175	-	--	-	-	-	-
Unigene0000081	0.5882	0.5309	0.6995	0.4913	1.0745	1.5159	0.2108	0	0.4333	1.0669	1.1737	0.4712	0.191	0.5152	0.0766	-	--	-	-	-	-
Unigene0000082	0.9259	1.624	7.775	0.6614	2.0506	1.4255	0.6287	0.3161	0.3769	1.3835	0.108	3.558	0.2373	0.2561	0.1904	-	--	-	-	-	-
Unigene0000083	14.355	14.6601	16.8965	13.549	12.9422	12.5872	15.4002	16.0728	16.7841	13.0061	14.2313	15.3571	9.9169	5.6969	9.5901	YPTM2	PREDICTED: GTP-binding protein YPTM2-like [Fragaria vesca subsp. vesca] [Fragaria vesca]	-	-	GO:0005488//binding;GO:0001882//nucleoside binding;GO:0036094//small molecule binding;GO:0097367//carbohydrate derivative binding;GO:0032549//ribonucleoside binding;GO:0001883//purine nucleoside binding;GO:1901363//heterocyclic compound binding;GO:0003824//catalytic activity;GO:0097159//organic cyclic compound binding;GO:0032550//purine ribonucleoside binding	GO:0065007//biological regulation;GO:0044699//single-organism process;GO:0050896//response to stimulus;GO:0051716//cellular response to stimulus;GO:0023052//signaling;GO:0050794//regulation of cellular process;GO:0008104//protein localization;GO:0035556//intracellular signal transduction;GO:0033036//macromolecule localization;GO:0044700//single organism signaling;GO:0009987//cellular process;GO:0…
Unigene0000084	1.6644	2.4376	1.8943	1.0997	1.7815	1.4129	0.4893	0.9419	1.3073	2.2611	0.3171	0.6009	0.8232	2.9727	1.6385	GAT1	PREDICTED: GABA transporter 1-like [Jatropha curcas]	-	GO:0016020//membrane;GO:0031224//intrinsic component of membrane;GO:0044425//membrane part	-	-
Unigene0000085	0.6452	0.5125	0.4877	0.6051	0.1177	0.2057	0.2351	0.2365	0.1329	1.2936	0.9941	0.1617	3.4483	7.3852	2.4676	CRK25	PREDICTED: cysteine-rich receptor-like protein kinase 10 [Ricinus communis]	-	-	GO:0001883//purine nucleoside binding;GO:0005488//binding;GO:0004672//protein kinase activity;GO:0036094//small molecule binding;GO:0032550//purine ribonucleoside binding;GO:0016740//transferase activity;GO:0016772//transferase activity, transferring phosphorus-containing groups;GO:0097159//organic cyclic compound binding;GO:0005057//receptor signaling protein activity;GO:0032549//ribonucleoside …	GO:0032147//activation of protein kinase activity;GO:0010562//positive regulation of phosphorus metabolic process;GO:0033674//positive regulation of kinase activity;GO:0043549//regulation of kinase activity;GO:0051338//regulation of transferase activity;GO:0045860//positive regulation of protein kinase activity;GO:0019222//regulation of metabolic process;GO:0045859//regulation of protein kinase a…
Unigene0000086	3.6658	4.0083	3.795	3.3352	5.9886	4.5538	3.7136	3.9634	5.0495	2.5495	4.0425	1.0849	2.9051	2.3513	2.8665	CRK3	PREDICTED: cysteine-rich receptor-like protein kinase 3 [Ricinus communis]	-	GO:0016020//membrane;GO:0044425//membrane part;GO:0031224//intrinsic component of membrane	GO:0016740//transferase activity;GO:1901363//heterocyclic compound binding;GO:0001882//nucleoside binding;GO:0032550//purine ribonucleoside binding;GO:0032549//ribonucleoside binding;GO:0016772//transferase activity, transferring phosphorus-containing groups;GO:0005488//binding;GO:0004713//protein tyrosine kinase activity;GO:0004672//protein kinase activity;GO:0016301//kinase activity;GO:0016773/…	GO:0044260//cellular macromolecule metabolic process;GO:0006468//protein phosphorylation;GO:0006793//phosphorus metabolic process;GO:0006950//response to stress;GO:0098542//defense response to other organism;GO:0006955//immune response;GO:0044238//primary metabolic process;GO:0051704//multi-organism process;GO:0006464//cellular protein modification process;GO:0044267//cellular protein metabolic p…
Unigene0000087	0.9849	3.3403	2.2775	1.3447	1.8536	2.8232	1.0318	0.2184	0.7255	2.1211	1.5398	2.0773	0.3382	0.73	1.1101	-	--	-	-	-	-
Unigene0000088	8.0543	9.7641	9.5037	4.5764	4.6505	5.3143	3.5597	4.9615	3.9614	1.4916	3.3281	1.6965	1.0025	1.5214	0.2178	PHO1-H9	EXS family protein [Populus trichocarpa]	-	-	-	-
Unigene0000089	42.924	46.6578	40.4147	44.2198	45.3814	42.5136	37.7948	44.2649	39.9648	28.5686	34.1588	35.6769	23.0742	37.4572	26.6613	BHLH79	PREDICTED: transcription factor bHLH79 isoform X1 [Ricinus communis]	-	-	GO:0005515//protein binding;GO:0005488//binding	-
Unigene0000090	0	0.7927	0.1078	0	0.1064	2.0449	0	0	0	0	0.4822	0	0	0.1429	0	ERF112	PREDICTED: ethylene-responsive transcription factor ERF109 [Citrus sinensis]	-	GO:0005623//cell;GO:0043226//organelle;GO:0044464//cell part;GO:0044424//intracellular part;GO:0043231//intracellular membrane-bounded organelle;GO:0043227//membrane-bounded organelle;GO:0043229//intracellular organelle;GO:0005622//intracellular	GO:0097159//organic cyclic compound binding;GO:0001071//nucleic acid binding transcription factor activity;GO:0005488//binding;GO:1901363//heterocyclic compound binding;GO:0003676//nucleic acid binding	GO:0035556//intracellular signal transduction;GO:0044699//single-organism process;GO:0044249//cellular biosynthetic process;GO:0044763//single-organism cellular process;GO:0010468//regulation of gene expression;GO:0034645//cellular macromolecule biosynthetic process;GO:0009987//cellular process;GO:0050794//regulation of cellular process;GO:0019222//regulation of metabolic process;GO:0000160//phos…
Unigene0000091	1.4316	1.9427	1.4617	1.0418	1.6557	1.1784	0.4664	0.4221	0.5272	1.0777	0.529	0.3608	0.4225	0.285	0.5509	-	--	-	-	-	-
Unigene0000092	0.5103	0.3189	0.4045	0.6926	0.3995	1.0662	0.5486	0.331	0.5074	1.1469	0.396	0.0943	0.1242	0	0	-	--	-	-	-	-
Unigene0000093	6.1159	5.2322	7.4681	7.7539	5.9853	8.2155	8.9238	5.9039	8.9292	8.5268	5.8114	7.2676	7.9779	3.5873	3.5205	-	PREDICTED: ribosome production factor 1 [Ricinus communis]	-	GO:0032991//macromolecular complex	-	-
Unigene0000094	14.3585	15.8727	15.4064	13.867	14.1598	14.7889	14.9175	15.5333	15.7329	15.4604	21.7186	18.5069	12.3805	7.1985	9.3946	UNE12	PREDICTED: transcription factor UNE12-like [Juglans regia]	-	-	-	-
Unigene0000095	0.1612	0.6295	0.2396	0	0.1972	0.9682	0.4765	0.6099	1.6471	1.2393	2.814	0.8938	0.0981	0.5294	0.3542	-	--	-	-	-	-
Unigene0000096	1.3059	1.5282	1.6432	0.766	1.2062	1.1804	0.5995	0.698	0.4377	0.5381	0.8947	0.8679	0.4466	0.135	0.7453	-	UBN2_3 domain-containing protein, partial [Cephalotus follicularis]	-	-	-	-
Unigene0000097	7.6534	9.0935	9.0804	4.5019	5.2746	9.0098	2.4338	2.7971	5.2403	0.5101	5.4969	0.4981	0.1312	0	0	-	Multi antimicrobial extrusion protein [Corchorus capsularis]	-	GO:0031224//intrinsic component of membrane;GO:0044425//membrane part;GO:0016020//membrane	GO:0022804//active transmembrane transporter activity;GO:0015291//secondary active transmembrane transporter activity;GO:0005215//transporter activity;GO:0022857//transmembrane transporter activity	GO:0044763//single-organism cellular process;GO:0044699//single-organism process;GO:0009987//cellular process
Unigene0000098	4.2307	3.6508	1.5573	2.9027	4.2586	3.031	2.7291	1.5683	2.9381	0.286	1.876	1.0055	2.0603	3.494	3.7784	-	--	-	-	-	-
Unigene0000099	20.8511	17.2699	20.5226	17.6111	16.6361	19.7555	20.9664	16.6112	23.0253	18.2007	25.0251	22.0911	11.6508	7.4978	4.7917	-	HR-like lesion-inducer [Corchorus capsularis]	-	-	-	-
Unigene0000100	0	0.2326	0.332	0.2332	0.4371	0.2333	0.1201	0.2415	0.2467	0.5284	0	0	0.2719	0	0.3272	pol	PREDICTED: uncharacterized protein K02A2.6-like [Prunus mume]	-	-	-	-
Unigene0000101	0.8815	0.9181	0.6795	0.5	0.9053	0.7391	0.702	0.2118	0.5531	0.6437	0.8807	0.4828	0.1723	0.0286	0.2445	GIP	Polyprotein, putative [Solanum demissum]	-	-	-	-
Unigene0000102	94.3312	95.253	87.8516	100.688	90.8155	96.2338	86.1081	86.5077	90.749	80.2713	82.4639	88.0754	57.7108	34.2927	42.1333	-	Cystatin domain-containing protein [Cephalotus follicularis]	-	-	-	-
Unigene0000103	1.8531	1.5681	1.7217	1.2092	1.0201	1.573	1.9923	1.0017	2.1753	2.0551	1.2839	1.4986	3.2431	1.3695	1.4707	-	--	-	-	-	-
Unigene0000104	0.4437	0.9241	0.9343	0.6369	0.597	0.4056	1.2521	0.8394	0.6127	0.3936	0.7992	0.205	0.135	0.1457	0.1083	-	--	-	-	-	-
Unigene0000105	9.7974	9.2606	8.6851	9.236	8.8899	8.9172	8.4582	8.0113	9.6826	10.5077	7.3321	6.9837	5.0898	3.9904	4.6377	DEGP2	PREDICTED: protease Do-like 2, chloroplastic isoform X2 [Ricinus communis]	-	GO:0043231//intracellular membrane-bounded organelle;GO:0009532//plastid stroma;GO:0009536//plastid;GO:0043227//membrane-bounded organelle;GO:0044435//plastid part;GO:0009507//chloroplast;GO:0043226//organelle;GO:0009534//chloroplast thylakoid;GO:0044444//cytoplasmic part;GO:0044446//intracellular organelle part;GO:0044422//organelle part;GO:0005737//cytoplasm;GO:0005622//intracellular;GO:0044464…	GO:0016627//oxidoreductase activity, acting on the CH-CH group of donors;GO:0016628//oxidoreductase activity, acting on the CH-CH group of donors, NAD or NADP as acceptor;GO:0003824//catalytic activity;GO:0070011//peptidase activity, acting on L-amino acid peptides;GO:0016491//oxidoreductase activity;GO:0004175//endopeptidase activity;GO:0008233//peptidase activity;GO:0016787//hydrolase activity	GO:0043170//macromolecule metabolic process;GO:0044238//primary metabolic process;GO:0044699//single-organism process;GO:0009987//cellular process;GO:0071704//organic substance metabolic process;GO:0044710//single-organism metabolic process;GO:0044237//cellular metabolic process;GO:0008152//metabolic process;GO:0019538//protein metabolic process
Unigene0000106	1.8964	2.0609	1.6343	2.4105	1.4524	1.206	1.2411	5.4379	2.1863	2.8286	0.5484	2.4386	23.3896	37.158	29.6388	-	--	-	-	-	-
Unigene0000107	2.4175	1.7247	2.6354	1.5271	2.5788	2.1217	2.1963	2.1433	1.9632	1.2154	1.2462	1.1731	0.6475	0.4923	0.8383	-	Phosphoprotein phosphatase [Theobroma cacao]	-	-	-	-
Unigene0000108	0.1142	0	0	0	0	0.358	0.1228	0	0.1262	0	0	0.1056	0	0	0	At4g27190	LRR-RLK, partial [Vernicia fordii]	ko04626//Plant-pathogen interaction//Environmental adaptation//Organismal Systems	-	GO:0005488//binding;GO:0016788//hydrolase activity, acting on ester bonds;GO:0001883//purine nucleoside binding;GO:0097159//organic cyclic compound binding;GO:0036094//small molecule binding;GO:0003824//catalytic activity;GO:0016791//phosphatase activity;GO:0001882//nucleoside binding;GO:0097367//carbohydrate derivative binding;GO:0016787//hydrolase activity;GO:0032550//purine ribonucleoside bind…	GO:0006793//phosphorus metabolic process;GO:0009987//cellular process;GO:0008152//metabolic process;GO:0006796//phosphate-containing compound metabolic process;GO:0044237//cellular metabolic process
Unigene0000109	0.9174	1.2967	0.9092	0.9578	1.7956	2.1223	2.184	0.7793	1.448	1.3178	1.5981	1.8169	0	0	0	-	PREDICTED: probable disease resistance protein At4g27220 [Populus euphratica]	-	-	-	-
Unigene0000110	0	0	0	0.3436	0.5368	0.3438	0.2359	0	0.1212	0.1298	0.1216	0.3042	0	0	0	-	Phosphoprotein phosphatase [Theobroma cacao]	-	-	-	-
Unigene0000111	4.1864	4.6333	3.9154	3.4806	4.4734	4.2617	3.2314	2.8563	2.909	2.6807	3.3055	2.6125	1.4775	1.14	1.701	At4g27190	PREDICTED: probable disease resistance protein At4g27220 [Populus euphratica]	-	-	-	-
Unigene0000112	5.2448	5.6143	4.8699	4.8868	7.8278	7.6045	8.5367	4.7553	6.429	3.2	6.5478	6.3853	1.0425	0.2941	0.884	At4g27190	PREDICTED: probable disease resistance protein At4g27220 [Populus euphratica]	-	-	-	-
Unigene0000113	13.4185	13.2723	12.1351	10.3136	17.8986	16.0223	20.0732	17.31	14.631	5.3567	11.5469	12.5195	2.703	0.9381	1.8247	-	disease resistance protein (CC-NBS-LRR class) family protein [Medicago truncatula]	-	-	-	-
Unigene0000114	15.3432	15.3588	15.2056	14.8394	12.109	13.432	11.1041	11.6999	11.5019	15.111	11.8255	11.0179	7.2068	4.5098	5.8926	Tdp2	PREDICTED: LOW QUALITY PROTEIN: tyrosyl-DNA phosphodiesterase 2 [Ricinus communis]	-	-	GO:0043167//ion binding;GO:0003824//catalytic activity;GO:0046872//metal ion binding;GO:0016787//hydrolase activity;GO:0046914//transition metal ion binding;GO:0004518//nuclease activity;GO:0005488//binding;GO:0016788//hydrolase activity, acting on ester bonds;GO:0043169//cation binding	GO:0046483//heterocycle metabolic process;GO:0008152//metabolic process;GO:0090304//nucleic acid metabolic process;GO:0044238//primary metabolic process;GO:1901360//organic cyclic compound metabolic process;GO:0043170//macromolecule metabolic process;GO:0071704//organic substance metabolic process;GO:0034641//cellular nitrogen compound metabolic process;GO:0006725//cellular aromatic compound meta…
Unigene0000115	42.2543	48.5199	57.902	32.9761	27.7844	41.7711	39.8189	39.2136	49.3192	46.3465	27.451	39.628	43.9471	7.1825	15.1218	fmt	PREDICTED: methionyl-tRNA formyltransferase, mitochondrial [Jatropha curcas]	ko00970//Aminoacyl-tRNA biosynthesis//Translation//Genetic Information Processing;ko00670//One carbon pool by folate//Metabolism of cofactors and vitamins//Metabolism	-	GO:0003824//catalytic activity;GO:0016741//transferase activity, transferring one-carbon groups;GO:0016740//transferase activity;GO:0016742//hydroxymethyl-, formyl- and related transferase activity	GO:0046483//heterocycle metabolic process;GO:1901566//organonitrogen compound biosynthetic process;GO:0006139//nucleobase-containing compound metabolic process;GO:0044237//cellular metabolic process;GO:0016070//RNA metabolic process;GO:0090304//nucleic acid metabolic process;GO:0044260//cellular macromolecule metabolic process;GO:0034660//ncRNA metabolic process;GO:0043043//peptide biosynthetic p…
Unigene0000116	0.4611	0.2401	0.1523	0.321	0.3761	0.0803	0.1653	0.9971	0	0.7273	0.5112	0.4262	0	0.202	0.2252	-	--	-	-	-	-
Unigene0000117	0	0	1.197	0.7761	1.3639	1.0678	0	0	0	0	0	0	0	0	0	RPL7	PREDICTED: 60S ribosomal protein L7-2-like isoform X3 [Arachis ipaensis]	ko03010//Ribosome//Translation//Genetic Information Processing	-	-	-
Unigene0000118	0	0	1.8499	1.7651	1.7234	1.6927	0	0	0	0	0	0	0	0	0	CD74	--	-	-	-	-
Unigene0000119	0.5377	0.8496	1.3414	1.0841	1.1069	0.8523	4.9038	0.9622	2.9089	6.5799	5.7346	1.3709	1.1061	0.3898	3.3143	DRP3A	Dynamin_N domain-containing protein/Dynamin_M domain-containing protein/GED domain-containing protein [Cephalotus follicularis]	-	-	-	-
Unigene0000120	1.1339	1.3699	0.9889	0.2841	1.2429	0.7582	0	0.2942	0.6515	0	0.0503	0.1677	0	0	0.1772	OPT2	PREDICTED: oligopeptide transporter 2 [Jatropha curcas]	-	-	-	GO:0006810//transport;GO:0044765//single-organism transport;GO:0051234//establishment of localization;GO:0071702//organic substance transport;GO:0051179//localization;GO:1902578//single-organism localization;GO:0044699//single-organism process
Unigene0000121	0	0.7665	0.4863	0.5123	0.3601	0.5126	0.6594	0.2652	0.5421	0.1451	0.4079	0.2267	0.448	0	0	-	--	-	-	-	-
Unigene0000122	4.2219	4.0064	3.401	3.7998	5.2331	4.8029	9.7218	8.6202	7.3541	7.7794	8.0601	8.0476	4.5377	1.9504	3.7732	CMBL	PREDICTED: carboxymethylenebutenolidase homolog [Jatropha curcas]	-	-	GO:0003824//catalytic activity	-
Unigene0000123	54.862	74.8684	58.8314	62.0354	78.343	71.9381	67.8296	65.3245	65.3371	104.933	57.7899	63.0737	75.1604	37.8563	92.7536	-	DUF1644 domain-containing protein [Cephalotus follicularis]	-	-	-	-
Unigene0000124	0.236	0.3687	0.2339	0	0.3465	0.9864	0	0	0	0.4188	0.5233	0	0	0	0	-	PREDICTED: uncharacterized mitochondrial protein AtMg00810-like [Nicotiana tabacum]	-	-	-	GO:0008152//metabolic process;GO:0044237//cellular metabolic process;GO:0009987//cellular process
Unigene0000125	0.5367	0.5589	0.4255	0.1121	0.5252	0.2243	0.8078	0	0	0.127	0.9519	0.2976	1.3067	0	0.3145	-	--	-	-	-	-
Unigene0000126	1.2513	0.7819	1.5501	0.5879	0.4898	0.3922	0.2691	0.1353	0.8295	1.7762	1.3871	0.983	0.0762	0.0822	1.1	-	--	-	-	-	-
Unigene0000127	0.1227	0.7665	1.2156	0.6404	0	0.6408	0.1319	0.1326	0.5421	0	0.136	0.1134	0.1493	1.7728	0.2396	-	--	-	-	-	-
Unigene0000128	0.3309	0.6031	0.9018	0.2159	0.6072	0.4754	0.6226	0.0894	0.4113	0.4404	0.2751	0.3441	0.1007	0.2717	0.404	-	--	-	-	-	-
Unigene0000129	0	0	2.018	2.612	2.6191	3.4039	0	0	0	0	0	0	0	0	0	hba1	--	-	-	-	-
Unigene0000130	0.865	0.6435	0.6123	0.129	0.2419	0.6456	0.1329	0.2672	0	0.1462	0.3425	0	0	0.1624	0.0604	-	--	-	-	-	-
Unigene0000131	42.9958	41.6503	40.7612	41.4988	39.0348	39.2113	41.1316	42.1017	41.5625	36.0767	32.9445	34.1367	25.7522	12.0255	18.4199	At3g62120	PREDICTED: proline--tRNA ligase, cytoplasmic [Ricinus communis]	ko00970//Aminoacyl-tRNA biosynthesis//Translation//Genetic Information Processing	GO:0005622//intracellular;GO:0044464//cell part;GO:0044424//intracellular part;GO:0005623//cell	GO:0016876//ligase activity, forming aminoacyl-tRNA and related compounds;GO:1901363//heterocyclic compound binding;GO:0097159//organic cyclic compound binding;GO:0001883//purine nucleoside binding;GO:0036094//small molecule binding;GO:0032549//ribonucleoside binding;GO:0016874//ligase activity;GO:0003824//catalytic activity;GO:0097367//carbohydrate derivative binding;GO:0005488//binding;GO:00325…	GO:0044710//single-organism metabolic process;GO:1901564//organonitrogen compound metabolic process;GO:0034645//cellular macromolecule biosynthetic process;GO:0043604//amide biosynthetic process;GO:0044237//cellular metabolic process;GO:0006725//cellular aromatic compound metabolic process;GO:0006520//cellular amino acid metabolic process;GO:0034660//ncRNA metabolic process;GO:0044238//primary me…
Unigene0000132	0.3524	0.1223	0.2328	0.1226	0.1149	0	0	0.635	0	0	0	0	0	0.1543	0	GIP	Copia protein [Cajanus cajan]	-	-	-	-
Unigene0000133	1.6129	1.8271	2.6079	1.9499	2.2154	1.6851	2.3729	2.784	3.0325	1.6067	3.0741	2.4845	1.6192	1.0038	1.0227	PIN1	Peptidylprolyl cis/trans isomerase [Theobroma cacao]	-	GO:0005622//intracellular;GO:0005623//cell;GO:0005737//cytoplasm;GO:0044424//intracellular part;GO:0044444//cytoplasmic part;GO:0044464//cell part	GO:0016853//isomerase activity;GO:0003824//catalytic activity;GO:0016859//cis-trans isomerase activity	GO:0044238//primary metabolic process;GO:0043170//macromolecule metabolic process;GO:0044267//cellular protein metabolic process;GO:0042221//response to chemical;GO:0044237//cellular metabolic process;GO:0006970//response to osmotic stress;GO:0009056//catabolic process;GO:1901575//organic substance catabolic process;GO:0009058//biosynthetic process;GO:0009987//cellular process;GO:0044763//single-…
Unigene0000134	0	0.1468	0	0	0.069	0.0982	0.0505	0	0.1557	0	0.625	0	0.1144	0.0309	0.0918	-	DUF936 domain-containing protein [Cephalotus follicularis]	-	-	-	-
Unigene0000135	0.673	0.3505	0.8893	0.8198	0.4391	0.4688	0.2412	0.4851	1.1153	0.5307	0.4974	0	0.2731	0.1474	0.2191	-	--	-	-	-	-
Unigene0000136	17.4565	18.532	18.7128	16.3399	15.1347	16.2371	15.9598	15.073	16.4011	11.9086	13.0903	13.549	9.169	6.5061	8.1644	RAD23B	PREDICTED: ubiquitin receptor RAD23b-like [Gossypium hirsutum]	ko04141//Protein processing in endoplasmic reticulum//Folding, sorting and degradation//Genetic Information Processing;ko03420//Nucleotide excision repair//Replication and repair//Genetic Information Processing	GO:0043229//intracellular organelle;GO:0044424//intracellular part;GO:0044464//cell part;GO:0005622//intracellular;GO:0005623//cell;GO:0043231//intracellular membrane-bounded organelle;GO:0043226//organelle;GO:0043227//membrane-bounded organelle	-	GO:0006974//cellular response to DNA damage stimulus;GO:0043170//macromolecule metabolic process;GO:0044699//single-organism process;GO:0009987//cellular process;GO:0006281//DNA repair;GO:0071704//organic substance metabolic process;GO:0009056//catabolic process;GO:0044710//single-organism metabolic process;GO:0051603//proteolysis involved in cellular protein catabolic process;GO:0019941//modific…
Unigene0000137	0.6421	1.1146	0.2828	0.3725	0.3491	0.5218	0.3835	0.3857	0.7883	0.1688	0.3164	0.0659	0.1737	0	0	-	hypothetical protein VITISV_021551 [Vitis vinifera]	-	-	-	-
Unigene0000138	2.2573	1.6239	2.3755	2.8185	1.6398	2.0424	3.1275	1.4342	3.4968	24.3081	2.7346	3.7855	10.3132	11.3437	17.4809	OsI_031067	PREDICTED: probable 6-phosphogluconolactonase 4, chloroplastic [Ricinus communis]	ko01200//Carbon metabolism//Global and Overview//Metabolism;ko00030//Pentose phosphate pathway//Carbohydrate metabolism//Metabolism	-	GO:0016787//hydrolase activity;GO:0016788//hydrolase activity, acting on ester bonds;GO:0052689//carboxylic ester hydrolase activity;GO:0003824//catalytic activity	GO:0006793//phosphorus metabolic process;GO:0019637//organophosphate metabolic process;GO:0044699//single-organism process;GO:0019362//pyridine nucleotide metabolic process;GO:1901360//organic cyclic compound metabolic process;GO:0034641//cellular nitrogen compound metabolic process;GO:0006796//phosphate-containing compound metabolic process;GO:0009987//cellular process;GO:0008152//metabolic proc…
Unigene0000139	0.4964	0.3446	0.4099	0	0	0.2593	0.3558	0.0894	0.0914	0.5872	0.0917	0.0765	0	0.1087	0.1616	-	--	-	-	-	-
Unigene0000140	15.3798	12.5707	13.9716	13.9845	12.6669	13.9644	12.7648	16.0649	13.3823	10.7795	10.7419	11.3899	9.3452	5.2183	6.6586	RECA	PREDICTED: DNA repair protein recA homolog 1, chloroplastic-like isoform X2 [Nicotiana tabacum]	ko03440//Homologous recombination//Replication and repair//Genetic Information Processing	-	-	-
Unigene0000141	0.5466	0.6282	0.6165	0.5314	0.2583	1.1619	0.5066	0.2038	0.2707	0.4906	0.8359	0.2613	0.0918	0.0495	0.1473	-	syringolide-induced protein 1-3-1B [Populus trichocarpa]	-	-	-	-
Unigene0000142	0.3524	0.9786	0.4656	0.2453	0.1149	0.4909	0.3788	0.254	0.5191	0.1389	0.3906	0.2171	0.429	0	0.4589	-	--	-	-	-	-
Unigene0000143	0.7623	1.1467	1.6667	0.5937	1.4328	1.2641	1.0927	0.4317	0.7753	1.2882	0.8719	1.2972	0.3535	0.3497	0.9101	-	PREDICTED: uncharacterized protein LOC109222647 [Nicotiana attenuata]	-	-	-	-
Unigene0000144	54.7963	54.3204	40.4655	40.101	44.8049	47.1802	35.9961	39.4288	35.988	29.8802	30.9994	31.1431	23.4407	16.6027	16.5823	-	agenet domain-containing family protein [Populus trichocarpa]	-	-	-	-
Unigene0000145	4.7456	3.8914	4.4057	4.8551	4.1238	4.374	5.6592	4.6	4.1584	8.0657	5.0794	4.8902	5.8275	1.7917	5.3815	At1g71060	PREDICTED: pentatricopeptide repeat-containing protein At1g71060, mitochondrial [Ricinus communis]	-	-	-	-
Unigene0000146	0.1838	0.4785	0.1821	0.0959	0.6295	0.768	0.4939	0.0993	0.1015	0.2174	0.2037	0.1698	0	0.1207	0.0898	-	--	-	-	-	-
Unigene0000147	0.8586	0.6388	0.6078	0.2561	0.9603	0.8971	1.5825	0.2652	0.5421	0.7255	0.5439	1.0203	0.1493	1.7728	0	-	--	-	-	-	-
Unigene0000148	0.0811	0.1689	0.2411	0.9315	0.5556	0.8474	0.5232	0.0877	0	0.1919	0.5395	0.1499	0.1975	0	0	-	--	-	-	-	-
Unigene0000149	2.079	1.7173	5.8733	2.8444	0.9822	1.8226	0.8478	0.4909	0.3696	1.6396	1.4835	0.9939	2.3857	1.8211	1.6573	SAP4	PREDICTED: zinc finger A20 and AN1 domain-containing stress-associated protein 1-like [Jatropha curcas]	-	-	GO:0046872//metal ion binding;GO:0043169//cation binding;GO:0005488//binding;GO:0043167//ion binding	-
Unigene0000150	0.0816	0.1275	0.3236	0.7672	0.3595	0.5118	0.0439	0.3972	0.2706	0.1449	0.0905	0.6791	0.2485	0.1609	0.5582	-	PREDICTED: protein TRIGALACTOSYLDIACYLGLYCEROL 5, chloroplastic [Ricinus communis]	-	-	GO:0005488//binding;GO:0043167//ion binding;GO:0043169//cation binding	-
Unigene0000151	0.3963	0.5503	0.2618	0.1379	0.8403	0.414	0	0	0.3649	0.7813	0.0732	0.3663	0.1608	0	0.2581	-	--	-	-	-	-
Unigene0000152	0.7396	0.1284	0.6108	0	0.1206	0.9015	0	0	0.2724	0	0.8199	0.3418	0.3002	0	0.2408	-	--	-	-	-	-
Unigene0000153	0.1735	0.0904	0.6879	0.1812	0	0.0906	0.1866	0	0.1917	0.3079	0	0.7217	0	0.228	0	-	--	-	-	-	-
Unigene0000154	10.4861	13.1754	12.3307	9.8436	11.2665	8.8283	11.6877	9.7945	11.5857	8.5732	9.4384	10.3141	5.0559	4.4029	6.0299	At1g65420	PREDICTED: ycf20-like protein [Ricinus communis]	-	GO:0016020//membrane;GO:0044425//membrane part;GO:0031224//intrinsic component of membrane	-	GO:0009628//response to abiotic stimulus;GO:1990066//energy quenching;GO:0009416//response to light stimulus;GO:0050896//response to stimulus;GO:0009314//response to radiation
Unigene0000155	24.0521	22.4056	19.2346	16.365	16.6993	17.3043	19.2147	18.7233	18.6019	50.6294	16.25	13.6282	51.3512	14.2733	38.8505	ICR2	PREDICTED: interactor of constitutive active ROPs 2, chloroplastic isoform X3 [Ricinus communis]	-	-	-	-
Unigene0000156	3.2789	2.5299	2.9347	2.4914	2.1756	2.6276	2.3532	3.1274	2.9209	9.4328	1.9316	2.4117	55.1564	108.186	69.0791	LACS8	PREDICTED: long chain acyl-CoA synthetase 8 [Ricinus communis]	ko04146//Peroxisome//Transport and catabolism//Cellular Processes;ko01212//Fatty acid metabolism//Global and Overview//Metabolism;ko00071//Fatty acid degradation//Lipid metabolism//Metabolism;ko00061//Fatty acid biosynthesis//Lipid metabolism//Metabolism	GO:0044444//cytoplasmic part;GO:0005622//intracellular;GO:0031975//envelope;GO:0009526//plastid envelope;GO:0044446//intracellular organelle part;GO:0044424//intracellular part;GO:0009536//plastid;GO:0043227//membrane-bounded organelle;GO:0043226//organelle;GO:0044422//organelle part;GO:0005737//cytoplasm;GO:0043229//intracellular organelle;GO:0005623//cell;GO:0043231//intracellular membrane-boun…	GO:0016877//ligase activity, forming carbon-sulfur bonds;GO:0032549//ribonucleoside binding;GO:0001883//purine nucleoside binding;GO:0003824//catalytic activity;GO:0016874//ligase activity;GO:0015645//fatty acid ligase activity;GO:0032550//purine ribonucleoside binding;GO:0097159//organic cyclic compound binding;GO:0001882//nucleoside binding;GO:1901363//heterocyclic compound binding;GO:0097367//…	GO:0009987//cellular process;GO:0044710//single-organism metabolic process;GO:0044255//cellular lipid metabolic process;GO:0006082//organic acid metabolic process;GO:0071704//organic substance metabolic process;GO:0032787//monocarboxylic acid metabolic process;GO:0006629//lipid metabolic process;GO:0044699//single-organism process;GO:0019752//carboxylic acid metabolic process;GO:0006631//fatty ac…
Unigene0000157	16.3051	15.2646	15.0419	13.5173	13.998	13.6494	10.6519	7.9172	10.395	15.3681	9.3547	9.4679	8.2736	4.6927	6.2273	RAD50	DNA repair-recombination family protein [Populus trichocarpa]	ko03440//Homologous recombination//Replication and repair//Genetic Information Processing;ko03450//Non-homologous end-joining//Replication and repair//Genetic Information Processing	GO:0044464//cell part;GO:0043231//intracellular membrane-bounded organelle;GO:0043229//intracellular organelle;GO:0032991//macromolecular complex;GO:0043227//membrane-bounded organelle;GO:0044424//intracellular part;GO:0005622//intracellular;GO:0043234//protein complex;GO:0005623//cell;GO:0043226//organelle	GO:0017111//nucleoside-triphosphatase activity;GO:0016818//hydrolase activity, acting on acid anhydrides, in phosphorus-containing anhydrides;GO:0016817//hydrolase activity, acting on acid anhydrides;GO:0003824//catalytic activity;GO:0016787//hydrolase activity;GO:0016462//pyrophosphatase activity	GO:0008152//metabolic process;GO:1901360//organic cyclic compound metabolic process;GO:0044238//primary metabolic process;GO:0009987//cellular process;GO:0043170//macromolecule metabolic process;GO:0044237//cellular metabolic process;GO:0034641//cellular nitrogen compound metabolic process;GO:0046483//heterocycle metabolic process;GO:0006139//nucleobase-containing compound metabolic process;GO:00…
Unigene0000158	0	0.1142	0	0	0	0	0	0	0	3.5036	0	0	1.3355	1.2971	0.8572	-	--	-	-	-	-
Unigene0000159	25.7094	30.8091	26.0028	26.2745	28.3264	28.7457	28.41	37.4487	38.1484	47.1555	28.8457	21.2604	32.2097	55.113	29.6861	BHLH66	PREDICTED: transcription factor bHLH66 [Ricinus communis]	-	-	-	-
Unigene0000160	23.7882	20.2957	20.8974	22.9807	21.0251	19.6753	15.5054	17.7296	15.0891	15.0864	12.7616	14.0086	12.6851	11.9016	8.7416	-	PREDICTED: uncharacterized protein LOC105631276 [Jatropha curcas]	-	-	-	-
Unigene0000161	2.4283	4.1803	2.6877	0.8887	1.2576	1.2729	0.7177	0.8571	0.4886	7.2752	0.7123	0.4088	19.1406	10.8324	15.365	ABF2	PREDICTED: bZIP transcription factor TRAB1 [Ricinus communis]	ko04075//Plant hormone signal transduction//Signal transduction//Environmental Information Processing	-	-	-
Unigene0000162	0.7148	0.2482	0.3542	0.2488	0.4664	0.249	0.1281	0.2576	1.3163	0.4228	0.6604	0	0	0.3131	1.6293	-	--	-	-	-	-
Unigene0000163	13.5511	12.7127	11.9036	14.1122	14.1413	14.289	14.8988	19.0729	13.6249	9.7253	14.0338	11.3461	5.3524	5.2818	3.8724	At1g09620	PREDICTED: leucine--tRNA ligase, cytoplasmic [Ricinus communis]	ko00970//Aminoacyl-tRNA biosynthesis//Translation//Genetic Information Processing	GO:0005623//cell;GO:0044464//cell part;GO:0043227//membrane-bounded organelle;GO:0005911//cell-cell junction;GO:0030054//cell junction;GO:0005622//intracellular;GO:0043229//intracellular organelle;GO:0043226//organelle;GO:0005737//cytoplasm;GO:0044424//intracellular part;GO:0044444//cytoplasmic part;GO:0009536//plastid;GO:0043231//intracellular membrane-bounded organelle	GO:0016787//hydrolase activity;GO:0001883//purine nucleoside binding;GO:1901363//heterocyclic compound binding;GO:0032550//purine ribonucleoside binding;GO:0001882//nucleoside binding;GO:0016874//ligase activity;GO:0005488//binding;GO:0016788//hydrolase activity, acting on ester bonds;GO:0052689//carboxylic ester hydrolase activity;GO:0036094//small molecule binding;GO:0032549//ribonucleoside bin…	GO:0019752//carboxylic acid metabolic process;GO:0043170//macromolecule metabolic process;GO:0006518//peptide metabolic process;GO:0043603//cellular amide metabolic process;GO:0043043//peptide biosynthetic process;GO:0090304//nucleic acid metabolic process;GO:0032268//regulation of cellular protein metabolic process;GO:0031326//regulation of cellular biosynthetic process;GO:0060255//regulation of…
Unigene0000164	1.0986	0.8263	0.5746	0.8762	0.3733	0.6855	1.1319	0.8083	0.8935	1.0649	0.981	0.3102	0.3901	0.2005	0.5663	SDH1	PREDICTED: succinate dehydrogenase [ubiquinone] flavoprotein subunit, mitochondrial-like isoform X2 [Glycine max]	ko01200//Carbon metabolism//Global and Overview//Metabolism;ko00190//Oxidative phosphorylation//Energy metabolism//Metabolism;ko00020//Citrate cycle (TCA cycle)//Carbohydrate metabolism//Metabolism	-	-	-
Unigene0000165	29.8548	28.6071	23.4386	27.1976	28.2531	28.4686	31.6256	32.1019	28.2206	28.7968	26.3685	22.5458	22.7834	16.2361	19.9458	-	BAH domain-containing protein/Med26 domain-containing protein [Cephalotus follicularis]	-	-	-	-
Unigene0000166	0.5176	0.8984	0.6269	0.4803	0.4502	0.5407	0.2473	0.1865	0.3812	0.3401	0.3188	0.6378	0.07	0	0.3932	-	Retrovirus-related Pol polyprotein from transposon TNT 1-94, partial [Noccaea caerulescens]	-	-	-	-
Unigene0000167	26.2233	29.5569	27.5695	25.5932	23.1729	24.3485	24.2982	22.3521	23.9376	29.4901	24.0023	21.1406	20.1291	11.957	15.0264	OXA1	PREDICTED: mitochondrial inner membrane protein OXA1 isoform X1 [Jatropha curcas]	ko03060//Protein export//Folding, sorting and degradation//Genetic Information Processing	-	-	-
Unigene0000168	0.6121	0.7514	0.6933	0.6391	0.7488	0.7081	1.2457	0.52	0.8212	0.3879	0.824	0.3233	0.2662	0.0287	0.5125	-	--	-	-	-	-
Unigene0000169	9.4324	8.8636	8.1965	6.5787	8.7491	8.0211	8.1319	5.8022	7.3522	9.0967	6.3971	6.6055	5.7189	6.321	7.1415	dbl4	hypothetical protein MANES_04G025200 [Manihot esculenta]	-	-	-	-
Unigene0000170	13.3463	12.8767	12.3386	13.5245	13.6075	12.4002	12.7857	10.9965	13.9989	12.3106	11.5192	13.4758	9.914	5.5973	8.5761	-	PREDICTED: uncharacterized protein LOC105638702 [Jatropha curcas]	-	-	-	-
Unigene0000171	8.7792	9.6876	10.8497	8.2933	9.4356	12.0934	9.3264	8.2207	10.9411	49.9795	20.189	11.9055	23.8267	12.805	33.4093	At2g38640	PREDICTED: protein LURP-one-related 8 [Ricinus communis]	-	-	-	-
Unigene0000172	5.0236	4.9491	6.028	5.3585	5.8198	4.7946	5.255	5.1671	6.9304	8.9621	6.4119	8.3323	6.3145	5.7441	5.3315	-	NADH-ubiquinone oxidoreductase chain 5 [Gossypium arboreum]	-	-	-	-
Unigene0000173	2.8445	3.498	2.4937	2.8329	3.5119	3.4749	3.117	4.696	3.8439	2.7567	5.1061	2.9324	1.2787	0.805	0.9084	CRNKL1	PREDICTED: crooked neck-like protein 1 [Theobroma cacao]	ko03040//Spliceosome//Transcription//Genetic Information Processing	-	-	GO:0008152//metabolic process;GO:0016070//RNA metabolic process;GO:0044238//primary metabolic process;GO:1901360//organic cyclic compound metabolic process;GO:0006139//nucleobase-containing compound metabolic process;GO:0071704//organic substance metabolic process;GO:0006807//nitrogen compound metabolic process;GO:0006725//cellular aromatic compound metabolic process;GO:0010467//gene expression;G…
Unigene0000174	4.7336	5.7759	4.4413	2.1056	4.8793	3.5995	4.3966	4.8454	5.2609	4.3405	3.043	4.7116	7.2636	0.4416	4.7333	ARR17	PREDICTED: two-component response regulator ARR17 [Ricinus communis]	ko04075//Plant hormone signal transduction//Signal transduction//Environmental Information Processing	-	GO:0016740//transferase activity;GO:0003824//catalytic activity;GO:0016772//transferase activity, transferring phosphorus-containing groups	GO:0044237//cellular metabolic process;GO:0009987//cellular process;GO:0006793//phosphorus metabolic process;GO:0006796//phosphate-containing compound metabolic process;GO:0008152//metabolic process
Unigene0000175	14.2845	13.3361	11.9185	12.656	11.2192	13.496	19.2088	17.895	16.1647	15.7413	29.9829	25.3651	13.6939	11.6974	9.9896	abkC	PREDICTED: LOW QUALITY PROTEIN: probable serine/threonine-protein kinase abkC [Ricinus communis]	-	-	GO:0003824//catalytic activity;GO:0016740//transferase activity	GO:0044237//cellular metabolic process;GO:0009987//cellular process;GO:0008152//metabolic process;GO:0006796//phosphate-containing compound metabolic process;GO:0006793//phosphorus metabolic process
Unigene0000176	0.4708	0.3269	0.7776	0.8739	0.8703	0.9291	0.1687	0.2828	0.289	0	0.4639	0	0.0637	0	0.3066	-	--	-	-	-	-
Unigene0000177	1.8957	1.8943	3.6559	1.2304	1.5795	1.6594	2.3411	0.9694	1.5567	2.1516	1.42	0.663	0.7797	0.5049	0.6756	RPL8	60S ribosomal protein L2, partial [Nicotiana tabacum]	ko03010//Ribosome//Translation//Genetic Information Processing	GO:0032991//macromolecular complex;GO:0044464//cell part;GO:1990904//ribonucleoprotein complex;GO:0030529//intracellular ribonucleoprotein complex;GO:0005623//cell;GO:0005622//intracellular;GO:0044424//intracellular part	-	GO:0008152//metabolic process;GO:0010467//gene expression;GO:0043170//macromolecule metabolic process;GO:0071704//organic substance metabolic process
Unigene0000178	0.7737	1.0989	1.5336	0.3672	0.6195	1.2861	0.1891	0	0.2331	0.0416	0.2339	0.2926	0	0	0	-	--	-	-	-	-
Unigene0000179	10.9939	9.4904	8.6713	10.1296	11.4246	11.3205	27.4781	20.0598	23.7674	29.0941	42.9832	37.4281	19.2218	0.2383	5.5023	At5g34940	PREDICTED: heparanase-like protein 3 [Ricinus communis]	ko00531//Glycosaminoglycan degradation//Glycan biosynthesis and metabolism//Metabolism	GO:0044437//vacuolar part;GO:0043226//organelle;GO:0098805//whole membrane;GO:0043229//intracellular organelle;GO:0071944//cell periphery;GO:0005622//intracellular;GO:0044424//intracellular part;GO:0098588//bounding membrane of organelle;GO:0030312//external encapsulating structure;GO:0005774//vacuolar membrane;GO:0005737//cytoplasm;GO:0005623//cell;GO:0031090//organelle membrane;GO:0044464//cell…	GO:0016798//hydrolase activity, acting on glycosyl bonds;GO:0003824//catalytic activity;GO:0004553//hydrolase activity, hydrolyzing O-glycosyl compounds;GO:0016787//hydrolase activity	-
Unigene0000180	1.5091	1.7335	1.8255	1.2281	1.0425	1.113	1.1692	1.8236	1.1279	0.0525	0.6889	1.5179	0.1081	0	0.3469	-	proline-rich family protein [Populus trichocarpa]	-	-	-	-
Unigene0000181	0.3139	0.9262	0.674	0.1639	0.1024	0.3826	0.7874	0.7918	0.8092	0.0619	0.348	0.967	0	0	0.1022	-	--	-	-	-	-
Unigene0000182	0.847	0.7057	0.1679	0.1769	0.1658	1.0619	0.1821	0.2747	1.4972	2.3044	0.2817	0	1.0312	2.3369	0.6619	-	--	-	-	-	-
Unigene0000183	0.264	0.1833	0	0	0	0	0.0946	0.2854	0	0.4163	0	0	0.4285	1.2717	0.6876	CYP735A2	PREDICTED: cytochrome P450 714C2 [Ricinus communis]	-	-	GO:0016627//oxidoreductase activity, acting on the CH-CH group of donors;GO:0005488//binding;GO:0043169//cation binding;GO:0043167//ion binding;GO:0097159//organic cyclic compound binding;GO:0016491//oxidoreductase activity;GO:1901363//heterocyclic compound binding;GO:0046906//tetrapyrrole binding;GO:0003824//catalytic activity;GO:0046914//transition metal ion binding;GO:0016634//oxidoreductase a…	GO:0044699//single-organism process;GO:0044710//single-organism metabolic process;GO:0008152//metabolic process
Unigene0000184	26.4619	23.7723	22.1815	25.073	25.0294	23.49	27.4861	29.416	27.2111	38.4168	29.0894	26.9895	26.6002	15.1273	21.7059	PPP2R4	phosphotyrosyl phosphatase activator family protein [Populus trichocarpa]	-	-	-	-
Unigene0000185	21.7908	23.7761	23.6535	21.4149	21.0297	19.6152	18.7848	15.8669	21.4107	23.8924	18.9003	19.886	16.7301	22.2777	15.6823	At1g43670	PREDICTED: fructose-1,6-bisphosphatase, cytosolic [Ricinus communis]	ko01200//Carbon metabolism//Global and Overview//Metabolism;ko00010//Glycolysis / Gluconeogenesis//Carbohydrate metabolism//Metabolism;ko00710//Carbon fixation in photosynthetic organisms//Energy metabolism//Metabolism;ko00051//Fructose and mannose metabolism//Carbohydrate metabolism//Metabolism;ko00030//Pentose phosphate pathway//Carbohydrate metabolism//Metabolism	GO:0043227//membrane-bounded organelle;GO:0044464//cell part;GO:0043226//organelle;GO:0005623//cell;GO:0044444//cytoplasmic part;GO:0044424//intracellular part;GO:0005737//cytoplasm;GO:0043229//intracellular organelle;GO:0005622//intracellular;GO:0043231//intracellular membrane-bounded organelle	GO:0042578//phosphoric ester hydrolase activity;GO:0016787//hydrolase activity;GO:0005488//binding;GO:0003824//catalytic activity;GO:0016491//oxidoreductase activity;GO:0019203//carbohydrate phosphatase activity;GO:0016627//oxidoreductase activity, acting on the CH-CH group of donors;GO:0016628//oxidoreductase activity, acting on the CH-CH group of donors, NAD or NADP as acceptor;GO:0043169//cati…	GO:0009311//oligosaccharide metabolic process;GO:0034284//response to monosaccharide;GO:0044699//single-organism process;GO:0044042//glucan metabolic process;GO:0009987//cellular process;GO:0071704//organic substance metabolic process;GO:0042221//response to chemical;GO:0044264//cellular polysaccharide metabolic process;GO:0008152//metabolic process;GO:0044238//primary metabolic process;GO:000597…
Unigene0000186	0.6712	0.2097	0.3326	0.5606	0.3941	0.4909	1.0102	0.0726	0.7416	0.3176	1.0417	0.6203	0.0817	0.1764	0.2622	-	--	-	-	-	-
Unigene0000187	1.6555	1.7242	1.8416	1.2699	1.3557	1.5179	3.5235	2.7762	3.6209	6.8744	11.3488	7.5881	2.2213	0.9322	3.0363	DBP	Remorin_C domain-containing protein/Remorin_N domain-containing protein [Cephalotus follicularis]	-	-	-	-
Unigene0000188	0.5188	0.6674	1.4214	0.3505	1.0751	1.1478	0.6562	0.2639	0.5732	0.2527	0.0338	0.7333	0.1486	0.1203	0.0894	-	--	-	-	-	-
Unigene0000189	0.3861	0.201	0.5739	0.1008	0.3778	0.4033	0.1038	0	0.2133	0.685	0.428	0.9812	0.235	0.1268	0.3771	-	--	-	-	-	-
Unigene0000190	3.9731	4.0426	3.9193	4.1674	4.2108	4.0745	7.4212	7.0472	7.5252	5.8912	7.9362	5.8381	2.3629	0.2165	1.4308	ROD1	PREDICTED: phosphatidylcholine:diacylglycerol cholinephosphotransferase 1-like [Jatropha curcas]	-	-	-	-
Unigene0000191	1.6926	1.8537	1.8158	1.6033	1.0417	1.5314	1.257	1.132	1.4267	1.4656	2.1472	1.4192	0.5099	0.321	0.1875	PAT16	PREDICTED: probable protein S-acyltransferase 16 [Ricinus communis]	-	GO:0005623//cell;GO:0043227//membrane-bounded organelle;GO:0043226//organelle;GO:0031224//intrinsic component of membrane;GO:0043231//intracellular membrane-bounded organelle;GO:0044425//membrane part;GO:0031090//organelle membrane;GO:0016020//membrane;GO:0044424//intracellular part;GO:0005622//intracellular;GO:0043229//intracellular organelle;GO:0044464//cell part;GO:0044422//organelle part	GO:0046872//metal ion binding;GO:0046914//transition metal ion binding;GO:0016740//transferase activity;GO:0005488//binding;GO:0016746//transferase activity, transferring acyl groups;GO:0016747//transferase activity, transferring acyl groups other than amino-acyl groups;GO:0043169//cation binding;GO:0016409//palmitoyltransferase activity;GO:0003824//catalytic activity;GO:0043167//ion binding	GO:0044699//single-organism process;GO:0044710//single-organism metabolic process;GO:0008152//metabolic process
Unigene0000192	0.7239	2.337	1.0043	0	1.2751	1.2857	0.3113	0	0.3199	0.3425	0.642	0	0	0.0951	0.2121	-	Bifunctional phosphatase IMPL2, chloroplastic [Symbiodinium microadriaticum]	-	-	-	-
Unigene0000193	32.1657	33.5761	28.9885	34.8838	31.8516	33.6828	32.5193	30.5961	30.9262	34.5502	26.0941	31.0014	27.552	17.3204	22.3201	ASIL1	PREDICTED: trihelix transcription factor ASIL1-like [Jatropha curcas]	-	-	-	-
Unigene0000194	44.1414	38.8347	36.7894	40.1784	39.3759	39.8054	46.7332	44.6189	46.1954	51.2914	52.6507	51.1431	40.5027	27.6813	31.5811	UBP12	PREDICTED: ubiquitin carboxyl-terminal hydrolase 12-like isoform X5 [Jatropha curcas]	-	-	GO:0016787//hydrolase activity;GO:0008233//peptidase activity;GO:0070011//peptidase activity, acting on L-amino acid peptides;GO:0003824//catalytic activity	GO:0006508//proteolysis;GO:0071704//organic substance metabolic process;GO:0009056//catabolic process;GO:0044248//cellular catabolic process;GO:0009987//cellular process;GO:0044238//primary metabolic process;GO:0051603//proteolysis involved in cellular protein catabolic process;GO:1901575//organic substance catabolic process;GO:0044267//cellular protein metabolic process;GO:0009057//macromolecule…
Unigene0000195	19.0594	16.4054	15.6996	11.4014	9.1616	13.248	9.5104	9.1275	9.8477	6.1936	8.986	9.6989	6.0196	11.6223	5.8371	UFC	PREDICTED: protein UPSTREAM OF FLC isoform X1 [Ricinus communis]	-	GO:0016020//membrane	-	-
Unigene0000196	0.7996	0.9517	0.566	0.1193	0.6707	0.2387	0.4912	0.741	1.5144	0.8107	1.013	1.7947	0.4172	0.4502	0.4463	-	--	-	-	-	-
Unigene0000197	1.3761	0.8189	1.104	0.4105	0.8978	0.4792	0.7045	0.4959	1.086	1.1627	0.9444	0.6056	0.8776	0.2583	0.384	-	--	-	-	-	-
Unigene0000198	35.4414	46.8997	35.9112	35.9937	39.4536	34.0859	39.2188	41.0276	31.4445	15.3515	29.2325	17.9034	12.9175	7.0382	11.0729	-	--	-	-	-	-
Unigene0000199	1.2863	0.687	0.8825	0.4132	0.7746	0.6547	0.3191	0.1426	0.1822	0.4682	0.2925	0.061	0	0.26	0.1611	-	--	-	-	-	-
Unigene0000200	0	0	0	0.3969	0	0.3972	0.9196	0.411	0.21	0	0.6322	0.3514	2.5456	0	0.2785	ACA12	PREDICTED: calcium-transporting ATPase 12, plasma membrane-type [Ricinus communis]	-	GO:0016020//membrane	GO:0043167//ion binding;GO:0016787//hydrolase activity;GO:0003824//catalytic activity;GO:0005488//binding	GO:0072511//divalent inorganic cation transport;GO:0051234//establishment of localization;GO:0030001//metal ion transport;GO:0044765//single-organism transport;GO:0006811//ion transport;GO:1902578//single-organism localization;GO:0051179//localization;GO:0006816//calcium ion transport;GO:0070838//divalent metal ion transport;GO:0044699//single-organism process;GO:0006810//transport;GO:0006812//ca…
Unigene0000201	0.5608	0.4673	1.3339	0	0.2195	0	0.3618	0	0	0.2654	0.1243	1.1403	0.4097	0.5895	1.2052	-	--	-	-	-	-
Unigene0000202	0.3398	0.9099	0.9621	0.3548	0.6175	1.42	0.7306	0.105	0.2681	0.5742	0.5381	0.8075	0.2955	0.3826	0	-	--	-	-	-	-
Unigene0000203	0	0.2265	1.0776	0	0.2128	0.1136	0.1169	0	0	0	0.1205	0.3015	0	0	0	-	--	-	-	-	-
Unigene0000204	0.837	0.5811	0.9677	0.1456	0.4778	1.0202	1.1998	0.6033	0.9248	0.9076	1.1598	0.7091	0.1698	0.0916	0.2725	-	--	-	-	-	-
Unigene0000205	15.26	10.2687	9.1071	7.9799	7.6058	9.5876	4.0878	5.3231	5.4539	17.8383	3.6863	2.5611	24.1023	6.655	24.1091	-	PREDICTED: IRK-interacting protein [Ricinus communis]	-	-	-	-
Unigene0000206	0.4447	0.1852	0.0881	0.3714	0.087	0.2787	0.4781	0.0962	0.0983	0.2104	0.7887	0.3288	0.2165	0.7011	0.0869	-	--	-	-	-	-
Unigene0000207	96.1429	101.793	94.9036	72.9545	93.4574	99.2969	70.1368	25.6889	70.816	316.911	82.9392	69.6749	138.992	579.654	173.679	PSK5	phytosulfokines 6-like [Dorcoceras hygrometricum]	-	-	-	-
Unigene0000208	0.2851	0.8908	0.5651	1.3892	1.2091	0.8937	0.1022	0.2055	0.315	0.2249	0.4214	0.0878	0	0	0	-	--	-	-	-	-
Unigene0000209	3.3435	3.1615	3.2699	2.2967	3.918	4.0908	6.4327	7.2299	6.1731	9.0554	7.1205	5.1233	6.1061	4.5086	5.3717	-	--	-	-	-	-
Unigene0000210	14.1322	14.5976	15.27	12.9992	13.471	13.3715	13.4272	14.1717	17.0238	22.5037	18.0242	16.0813	13.2045	7.036	8.1958	ccdc90b	PREDICTED: protein FMP32, mitochondrial [Ricinus communis]	-	GO:0031090//organelle membrane;GO:0043226//organelle;GO:0016020//membrane;GO:0044422//organelle part;GO:0043227//membrane-bounded organelle	GO:0043169//cation binding;GO:0005488//binding;GO:0043167//ion binding	-
Unigene0000211	0.069	0.2155	0.2051	0.3601	0.0675	0.1441	0.5933	0.2983	0.6097	0.9791	0.7647	0.765	0.084	0	0	-	--	-	-	-	-
Unigene0000212	0.6199	0.3228	0.6144	0.6473	0.3033	1.4033	2.4439	1.8991	1.8265	2.6889	2.1763	3.9153	2.6417	1.2218	0.9083	-	--	-	-	-	-
Unigene0000213	0	0	1.1632	1.7507	1.3949	2.803	0	0	0	0	0	0	0	0	0	-	--	-	-	-	-
Unigene0000214	0.1122	0.1168	0.4446	0.2342	0.1098	0.8203	0.4824	0	0	0	0.4974	0.4147	0	0.1474	0.1096	-	--	-	-	-	-
Unigene0000215	0.2233	0.1163	0	0	0	0	0.4802	0.2415	0.4935	0	0.3714	0.4128	0.2719	0	0	-	--	-	-	-	-
Unigene0000216	0.2101	0.6565	1.2495	0.2194	1.3367	0.2195	0.9037	0	0.4643	0	0.2329	0.3884	0	0.2761	0	-	--	-	-	-	-
Unigene0000217	20.3886	20.3679	20.2476	18.3285	15.8825	17.2211	18.2215	13.7964	18.6474	15.4286	19.6481	22.2713	9.5618	6.1876	5.3715	FUT13	PREDICTED: alpha-(1,4)-fucosyltransferase [Vitis vinifera]	-	GO:0043227//membrane-bounded organelle;GO:0012505//endomembrane system;GO:0044431//Golgi apparatus part;GO:0044424//intracellular part;GO:0043226//organelle;GO:0005622//intracellular;GO:0044425//membrane part;GO:0031090//organelle membrane;GO:0043231//intracellular membrane-bounded organelle;GO:0044444//cytoplasmic part;GO:0098588//bounding membrane of organelle;GO:0044446//intracellular organell…	GO:0016758//transferase activity, transferring hexosyl groups;GO:0003824//catalytic activity;GO:0016740//transferase activity;GO:0016757//transferase activity, transferring glycosyl groups	GO:0006464//cellular protein modification process;GO:0070085//glycosylation;GO:0071704//organic substance metabolic process;GO:0043412//macromolecule modification;GO:0033692//cellular polysaccharide biosynthetic process;GO:0044262//cellular carbohydrate metabolic process;GO:0044237//cellular metabolic process;GO:0009059//macromolecule biosynthetic process;GO:0044710//single-organism metabolic pro…
Unigene0000218	8.1718	8.0748	8.7457	8.0601	9.4231	9.0802	9.3979	10.5371	10.5088	4.3382	8.6878	10.5552	4.6687	6.3805	3.6477	Rbks	PREDICTED: ribokinase isoform X1 [Ricinus communis]	-	-	GO:0003824//catalytic activity;GO:0016740//transferase activity;GO:0016772//transferase activity, transferring phosphorus-containing groups	GO:0006796//phosphate-containing compound metabolic process;GO:0005975//carbohydrate metabolic process;GO:0016310//phosphorylation;GO:0044281//small molecule metabolic process;GO:0044699//single-organism process;GO:0006793//phosphorus metabolic process;GO:0044237//cellular metabolic process;GO:0044710//single-organism metabolic process;GO:0005996//monosaccharide metabolic process;GO:0044723//sing…
Unigene0000219	0	0.0747	0.1422	0	0.0702	0	0.0772	0	0.0793	0.1698	0.1591	0.0663	0.0874	0.2829	0	-	--	-	-	-	-
Unigene0000220	14.0784	14.5385	14.7491	11.4767	12.359	12.8511	11.3125	10.3904	12.3261	10.1291	9.2412	11.3736	6.5569	6.5849	6.002	BIN4	PREDICTED: DNA-binding protein BIN4 [Jatropha curcas]	-	GO:0043229//intracellular organelle;GO:0005623//cell;GO:0044464//cell part;GO:0043227//membrane-bounded organelle;GO:0032991//macromolecular complex;GO:0043226//organelle;GO:0005622//intracellular;GO:0043231//intracellular membrane-bounded organelle;GO:0044424//intracellular part;GO:0043234//protein complex	GO:0003677//DNA binding;GO:0097159//organic cyclic compound binding;GO:0003676//nucleic acid binding;GO:1901363//heterocyclic compound binding;GO:0005488//binding;GO:0043566//structure-specific DNA binding	GO:0016043//cellular component organization;GO:0030154//cell differentiation;GO:0006355//regulation of transcription, DNA-templated;GO:0036211//protein modification process;GO:0080090//regulation of primary metabolic process;GO:0051128//regulation of cellular component organization;GO:0043933//macromolecular complex subunit organization;GO:0044267//cellular protein metabolic process;GO:0000280//n…
Unigene0000221	12.6486	13.3815	12.4377	11.2146	13.7289	11.5508	12.1787	7.6829	8.8724	6.7543	6.6058	9.0336	6.5605	3.2428	6.1792	At5g55840	PREDICTED: pentatricopeptide repeat-containing protein At1g63330-like isoform X2 [Nelumbo nucifera]	-	-	-	-
Unigene0000222	2.4037	1.8384	1.4981	2.0293	1.5805	1.5205	1.8675	1.5735	1.7117	1.4995	1.4989	0.755	1.246	1.0363	1.5867	pol	PREDICTED: uncharacterized protein LOC103833713 [Brassica rapa]	-	-	-	-
Unigene0000223	1.1163	0.5115	0.6933	0.7925	0.874	0.6687	0.5121	0.4345	0.7236	0.7747	0.2805	0.2476	1.0691	1.9164	1.3521	pol	PREDICTED: uncharacterized protein LOC104894399 [Beta vulgaris subsp. vulgaris] [Beta vulgaris]	-	-	-	-
Unigene0000224	1.728	1.1961	0.5744	0.8965	1.0609	0.8298	0.8885	0.8587	0.7471	1.2316	0.5354	0.4266	0.6272	0.6769	2.0339	TY3B-I	reverse transcriptase [Corchorus capsularis]	-	-	-	-
Unigene0000225	0.7887	0.5867	0	0	0	0	0.4845	0.4873	0.249	0.2666	0.7494	0.5207	1.5089	0.2961	0.8805	CABF3	major light-harvesting chlorophyll a/b protein 3 [Dunaliella salina]	ko00196//Photosynthesis - antenna proteins//Energy metabolism//Metabolism	GO:0044424//intracellular part;GO:0044464//cell part;GO:0016020//membrane;GO:0043234//protein complex;GO:0034357//photosynthetic membrane;GO:0098796//membrane protein complex;GO:0032991//macromolecular complex;GO:0005622//intracellular;GO:0009579//thylakoid;GO:0044425//membrane part;GO:0009521//photosystem;GO:0044436//thylakoid part;GO:0005623//cell	GO:0005488//binding	GO:0009987//cellular process;GO:0044237//cellular metabolic process;GO:0008152//metabolic process
Unigene0000226	1.0826	0.4698	0.3576	0.3768	0	0.4713	0.485	1.1705	0	0.8538	0.3	0.5003	0	0	0.1763	CPT1	PREDICTED: root phototropism protein 3 [Ricinus communis]	-	-	-	-
Unigene0000227	4.7614	4.5732	4.276	4.8057	4.096	4.336	5.195	4.1819	4.3515	4.3391	4.6007	4.8408	2.5192	1.6142	1.8145	WNK2	PREDICTED: probable serine/threonine-protein kinase WNK3 isoform X1 [Ricinus communis]	-	-	GO:0016773//phosphotransferase activity, alcohol group as acceptor;GO:0001882//nucleoside binding;GO:1901363//heterocyclic compound binding;GO:0097367//carbohydrate derivative binding;GO:0003824//catalytic activity;GO:0005488//binding;GO:0005057//receptor signaling protein activity;GO:0004672//protein kinase activity;GO:0097159//organic cyclic compound binding;GO:0016772//transferase activity, tr…	GO:0050794//regulation of cellular process;GO:0044093//positive regulation of molecular function;GO:0009893//positive regulation of metabolic process;GO:0043085//positive regulation of catalytic activity;GO:0051174//regulation of phosphorus metabolic process;GO:0042325//regulation of phosphorylation;GO:0031401//positive regulation of protein modification process;GO:0051246//regulation of protein …
Unigene0000228	306.877	321.269	322.3	340.841	385.594	375.944	278.524	328.08	328.994	53.5774	281.09	339.568	18.5995	3.4304	2.5503	PSBP	PREDICTED: oxygen-evolving enhancer protein 2, chloroplastic [Ricinus communis]	ko00195//Photosynthesis//Energy metabolism//Metabolism	GO:0098796//membrane protein complex;GO:0044424//intracellular part;GO:0009579//thylakoid;GO:0043234//protein complex;GO:0009521//photosystem;GO:0032991//macromolecular complex;GO:0016020//membrane;GO:0044436//thylakoid part;GO:0005623//cell;GO:0005622//intracellular;GO:0044425//membrane part;GO:0034357//photosynthetic membrane;GO:0044464//cell part	GO:0016628//oxidoreductase activity, acting on the CH-CH group of donors, NAD or NADP as acceptor;GO:0003824//catalytic activity;GO:0016627//oxidoreductase activity, acting on the CH-CH group of donors;GO:0016491//oxidoreductase activity	GO:0044699//single-organism process;GO:0008152//metabolic process;GO:0044237//cellular metabolic process;GO:0044710//single-organism metabolic process;GO:0009987//cellular process
Unigene0000229	41.2148	41.3345	45.1943	47.9129	53.6862	47.9448	44.106	47.2424	36.8929	62.5236	47.6993	52.5534	48.4362	45.126	43.7071	-	PREDICTED: mediator of RNA polymerase II transcription subunit 15a [Ricinus communis]	-	-	-	-
Unigene0000230	6.7854	6.9379	6.2215	6.7485	7.9856	7.6844	10.9561	9.7326	7.9347	12.3918	10.5832	10.1738	8.5627	4.4414	7.4989	RBL14	PREDICTED: rhomboid-like protein 14, mitochondrial [Ricinus communis]	-	GO:0016020//membrane;GO:0031224//intrinsic component of membrane;GO:0044425//membrane part	GO:0043169//cation binding;GO:0046914//transition metal ion binding;GO:0043167//ion binding;GO:0005488//binding;GO:0046872//metal ion binding	GO:0008152//metabolic process;GO:0043170//macromolecule metabolic process;GO:0071704//organic substance metabolic process;GO:0019538//protein metabolic process;GO:0044238//primary metabolic process
Unigene0000231	0.2767	0.4322	0.2742	0.0722	1.0154	1.3008	0.7436	0.5235	0.1528	0.7364	1.8403	1.9178	0.4211	0.727	0.8108	-	--	-	-	-	-
Unigene0000232	2.0683	9.3578	3.2211	2.3839	8.1098	39.2342	5.2994	10.3825	41.2228	40.1804	57.829	7.6714	22.2057	22.9932	26.947	WRKY40	PREDICTED: probable WRKY transcription factor 40 [Ricinus communis]	-	-	-	-
Unigene0000233	13.3827	12.9096	15.002	11.6821	9.6617	13.0652	15.6854	10.6739	12.362	7.7857	13.2549	12.9771	7.746	3.6031	5.7861	-	hypothetical protein POPTR_0030s00230g [Populus trichocarpa]	-	-	-	-
Unigene0000234	10.1159	10.7821	12.8415	13.2818	12.5818	11.4173	12.3672	13.5707	12.1111	19.2105	11.7018	12.0699	12.6867	7.779	9.3856	-	expressed protein, putative [Ricinus communis]	-	GO:0043227//membrane-bounded organelle;GO:0005623//cell;GO:0043231//intracellular membrane-bounded organelle;GO:0005622//intracellular;GO:0044464//cell part;GO:0044424//intracellular part;GO:0043229//intracellular organelle;GO:0043226//organelle	-	GO:0019538//protein metabolic process;GO:0008152//metabolic process;GO:0043170//macromolecule metabolic process;GO:0044260//cellular macromolecule metabolic process;GO:0044237//cellular metabolic process;GO:0009314//response to radiation;GO:0006979//response to oxidative stress;GO:0009628//response to abiotic stimulus;GO:1901700//response to oxygen-containing compound;GO:0009416//response to ligh…
Unigene0000235	27.3645	24.5936	20.2498	21.9082	24.1199	22.5658	18.6081	19.276	16.205	19.7721	15.1235	13.0342	15.6212	12.3697	13.3164	BRM	PREDICTED: ATP-dependent helicase BRM [Ricinus communis]	-	GO:0043227//membrane-bounded organelle;GO:0043226//organelle;GO:0044464//cell part;GO:0043231//intracellular membrane-bounded organelle;GO:0044444//cytoplasmic part;GO:0005737//cytoplasm;GO:0044424//intracellular part;GO:0043229//intracellular organelle;GO:0005623//cell;GO:0005622//intracellular	GO:0097159//organic cyclic compound binding;GO:0016462//pyrophosphatase activity;GO:0003824//catalytic activity;GO:1901363//heterocyclic compound binding;GO:0032549//ribonucleoside binding;GO:0016818//hydrolase activity, acting on acid anhydrides, in phosphorus-containing anhydrides;GO:0017111//nucleoside-triphosphatase activity;GO:0016787//hydrolase activity;GO:0001883//purine nucleoside binding…	GO:0048513//animal organ development;GO:0050789//regulation of biological process;GO:0016568//chromatin modification;GO:0044767//single-organism developmental process;GO:0009059//macromolecule biosynthetic process;GO:0007275//multicellular organism development;GO:0009887//organ morphogenesis;GO:0032501//multicellular organismal process;GO:0044237//cellular metabolic process;GO:0019222//regulation…
Unigene0000236	0.3223	0.0839	0.0799	0.1683	0.3155	0.5894	0.0866	0.0871	0	0	0.0893	0	0	1.3764	0.0787	-	Retrovirus-related Pol polyprotein from transposon TNT 1-94 [Cajanus cajan]	-	-	-	-
Unigene0000237	8.611	8.8269	8.1977	8.2473	8.8584	11.2281	9.7135	8.7602	12.2856	15.4198	10.9177	9.8386	7.3056	10.9351	9.206	DOF3.7	PREDICTED: dof zinc finger protein DOF3.7 [Ricinus communis]	-	-	-	-
Unigene0000238	0.9636	1.2846	1.4134	0.9659	0.8299	0.6846	0.7045	0.5834	1.4906	0.1824	0.3418	0.2494	0	0	0.1506	-	--	-	-	-	-
Unigene0000239	21.3177	27.6052	24.6517	24.0141	24.3689	20.7831	26.8266	26.5749	25.9508	16.7865	28.1595	32.4738	8.3334	16.586	11.6034	-	C2H2-like zinc finger protein [Theobroma cacao]	-	-	GO:0016763//transferase activity, transferring pentosyl groups;GO:0003824//catalytic activity;GO:0005488//binding;GO:0043167//ion binding;GO:0016740//transferase activity;GO:0043169//cation binding;GO:0016757//transferase activity, transferring glycosyl groups	GO:0010468//regulation of gene expression;GO:0019222//regulation of metabolic process;GO:0065007//biological regulation;GO:0050789//regulation of biological process;GO:0060255//regulation of macromolecule metabolic process
Unigene0000240	0	0.0367	0.0698	2.0578	2.6005	1.4525	23.8388	12.8236	19.7928	133.645	93.0546	67.3184	29.6734	1.8728	4.3661	SWEET11	PREDICTED: bidirectional sugar transporter N3 isoform X3 [Ricinus communis]	-	GO:0044425//membrane part;GO:0031224//intrinsic component of membrane;GO:0016020//membrane	-	GO:0051234//establishment of localization;GO:0006810//transport;GO:0044699//single-organism process;GO:1902578//single-organism localization;GO:0044765//single-organism transport;GO:0051179//localization
Unigene0000241	0	0	0	0.5777	0.2166	0.5781	0	0.2393	0.3668	0.2618	0.2454	0.6137	0.1347	0	0.5405	-	--	-	-	-	-
Unigene0000242	0.3557	0.0926	0.1763	0.2786	0.5222	0.7433	0	0.1923	0.8843	0.526	0.4929	0.6575	0.1083	0.5842	0.2606	-	--	-	-	-	-
Unigene0000243	1.9544	0.98	0.2869	0.0756	0.8501	0.605	0	0.0783	0	0.2569	0	0	9.7822	63.5306	24.8888	tif211	PREDICTED: eukaryotic translation initiation factor 2 subunit alpha homolog [Vitis vinifera]	ko04141//Protein processing in endoplasmic reticulum//Folding, sorting and degradation//Genetic Information Processing;ko03013//RNA transport//Translation//Genetic Information Processing	-	-	-
Unigene0000244	11.2442	10.7279	12.0109	12.1665	10.3092	10.1218	13.0301	12.5881	12.7348	10.114	11.1603	12.5948	8.7041	3.1183	6.3753	-	PREDICTED: protein KRTCAP2 homolog [Ricinus communis]	-	-	-	-
Unigene0000245	0	2.0093	0.1334	0	0.0439	0.375	0	0	0	1.6453	0	0	0.1639	1.5916	1.1395	At3g06240	PREDICTED: F-box protein At3g07870 [Ricinus communis]	-	-	-	-
Unigene0000246	2.7182	2.998	2.4995	4.0477	4.0469	3.7245	3.4398	4.7889	4.0174	0.4006	2.7565	2.85	0.217	0.0937	0.4353	PIN3	PREDICTED: auxin efflux carrier component 3 [Ricinus communis]	-	-	-	GO:0044763//single-organism cellular process;GO:0044699//single-organism process;GO:0009987//cellular process
Unigene0000247	0.3065	0.1596	0.0759	0.16	0.3749	0.6404	0.4942	0.5799	0.9312	0.5438	0	0	0.653	0.4027	0.2245	-	--	-	-	-	-
Unigene0000248	7.4302	5.2908	4.9354	4.3331	4.864	3.7718	2.8922	2.876	3.7566	1.8809	2.4611	3.6693	0.9862	0.3285	0.6447	mfd	Helicase, C-terminal; Haem peroxidase, plant/fungal/bacterial, partial [Medicago truncatula]	-	-	GO:0001883//purine nucleoside binding;GO:0017111//nucleoside-triphosphatase activity;GO:0016787//hydrolase activity;GO:0016462//pyrophosphatase activity;GO:0042623//ATPase activity, coupled;GO:0016818//hydrolase activity, acting on acid anhydrides, in phosphorus-containing anhydrides;GO:0005488//binding;GO:0097159//organic cyclic compound binding;GO:0003824//catalytic activity;GO:0032550//purine …	GO:0051188//cofactor biosynthetic process;GO:0006725//cellular aromatic compound metabolic process;GO:0051179//localization;GO:0006778//porphyrin-containing compound metabolic process;GO:0051234//establishment of localization;GO:0006810//transport;GO:0033014//tetrapyrrole biosynthetic process;GO:0006779//porphyrin-containing compound biosynthetic process;GO:0071704//organic substance metabolic pr…
Unigene0000249	51.0826	58.868	54.3296	53.3747	58.1802	58.3757	73.395	82.1307	67.0673	68.7421	95.1944	85.0922	41.807	24.1226	38.2315	EXO70B1	PREDICTED: exocyst complex component EXO70B1-like [Jatropha curcas]	-	GO:0044444//cytoplasmic part;GO:0005737//cytoplasm;GO:0005623//cell;GO:0044464//cell part;GO:0005622//intracellular;GO:0043227//membrane-bounded organelle;GO:0016020//membrane;GO:0031982//vesicle;GO:0031988//membrane-bounded vesicle;GO:0044424//intracellular part;GO:0043226//organelle	-	GO:0016192//vesicle-mediated transport;GO:0044763//single-organism cellular process;GO:0065007//biological regulation;GO:0006810//transport;GO:0009725//response to hormone;GO:0050896//response to stimulus;GO:0007165//signal transduction;GO:0070887//cellular response to chemical stimulus;GO:0023052//signaling;GO:0032870//cellular response to hormone stimulus;GO:0071310//cellular response to organi…
Unigene0000250	32.7017	30.6903	33.1315	39.74	30.772	36.5194	40.4073	37.9003	42.5254	120.265	49.8383	65.2746	100.737	81.5677	69.5773	PED1	PREDICTED: 3-ketoacyl-CoA thiolase 2, peroxisomal-like [Cucumis melo]	ko04146//Peroxisome//Transport and catabolism//Cellular Processes;ko01212//Fatty acid metabolism//Global and Overview//Metabolism;ko00071//Fatty acid degradation//Lipid metabolism//Metabolism;ko00592//alpha-Linolenic acid metabolism//Lipid metabolism//Metabolism;ko00280//Valine, leucine and isoleucine degradation//Amino acid metabolism//Metabolism;ko01040//Biosynthesis of unsaturated fatty acids/…	-	GO:0016746//transferase activity, transferring acyl groups;GO:0016408//C-acyltransferase activity;GO:0016747//transferase activity, transferring acyl groups other than amino-acyl groups;GO:0003824//catalytic activity;GO:0016740//transferase activity	-
Unigene0000251	1.0205	0.6377	0.9102	1.7048	1.598	0.4265	1.7555	1.1034	0.451	1.0865	1.0182	1.6034	0.8697	0.4023	0.7975	-	PREDICTED: 2-oxoglutarate dehydrogenase, mitochondrial-like [Sesamum indicum]	ko01200//Carbon metabolism//Global and Overview//Metabolism;ko00020//Citrate cycle (TCA cycle)//Carbohydrate metabolism//Metabolism;ko00380//Tryptophan metabolism//Amino acid metabolism//Metabolism;ko00310//Lysine degradation//Amino acid metabolism//Metabolism	-	GO:0036094//small molecule binding;GO:0019842//vitamin binding;GO:0016903//oxidoreductase activity, acting on the aldehyde or oxo group of donors;GO:0005488//binding;GO:0016491//oxidoreductase activity;GO:0003824//catalytic activity	GO:0044281//small molecule metabolic process;GO:0072350//tricarboxylic acid metabolic process;GO:0044699//single-organism process;GO:0009987//cellular process;GO:0008152//metabolic process;GO:0006101//citrate metabolic process;GO:0044763//single-organism cellular process;GO:0044237//cellular metabolic process;GO:0019752//carboxylic acid metabolic process;GO:0044710//single-organism metabolic proc…
Unigene0000252	1.2891	0.424	0.6724	0.6376	1.1288	0.4962	0	0.5869	0.8996	0	0.2256	0.1881	0.3304	0	0	-	--	-	-	-	-
Unigene0000253	1.3363	1.4596	1.292	1.0889	1.0526	0.9875	0.7359	0.4581	0.2881	1.1181	0.9755	0.4217	0.3174	0.0856	0.191	-	--	-	-	-	-
Unigene0000254	0.6841	0.2137	0.2034	0.3571	0.1339	0.1429	0.2942	0.2219	0.1512	0.4855	0.2275	0.1897	0	0.6292	0.1336	Os02g0677700	PREDICTED: zinc finger CCCH domain-containing protein 48-like [Jatropha curcas]	-	-	-	-
Unigene0000255	12.3487	11.1101	9.621	10.0118	10.2959	9.9087	11.7553	11.4958	12.5833	15.9171	6.0256	7.2959	14.2158	5.6138	5.0425	FUC95A	PREDICTED: alpha-L-fucosidase 2 [Ricinus communis]	ko00511//Other glycan degradation//Glycan biosynthesis and metabolism//Metabolism	-	GO:0004553//hydrolase activity, hydrolyzing O-glycosyl compounds;GO:0015928//fucosidase activity;GO:0016787//hydrolase activity;GO:0016798//hydrolase activity, acting on glycosyl bonds;GO:0003824//catalytic activity	-
Unigene0000256	1.6412	0.4273	0.8133	0.3748	0.527	1.0449	0	0.0277	0.2833	0.091	0	0.1422	0	0	0	-	--	-	-	-	-
Unigene0000257	0	0	0	0	0	0	0	0	0	0.3713	0.116	0	3.3118	0.6873	0.8176	-	--	-	-	-	-
Unigene0000258	8.0296	7.1694	5.5634	7.1666	7.4925	7.4628	10.068	10.2216	7.4901	10.8597	10.8286	9.562	8.5812	5.1113	7.0989	GN	PREDICTED: ARF guanine-nucleotide exchange factor GNOM [Ricinus communis]	ko04144//Endocytosis//Transport and catabolism//Cellular Processes	GO:0005737//cytoplasm;GO:0044444//cytoplasmic part;GO:0043231//intracellular membrane-bounded organelle;GO:0005623//cell;GO:0043227//membrane-bounded organelle;GO:0005622//intracellular;GO:0043229//intracellular organelle;GO:0044424//intracellular part;GO:0043226//organelle;GO:0044464//cell part	GO:0098772//molecular function regulator;GO:0005085//guanyl-nucleotide exchange factor activity	GO:0044765//single-organism transport;GO:0050790//regulation of catalytic activity;GO:0006810//transport;GO:0008104//protein localization;GO:0046907//intracellular transport;GO:0044699//single-organism process;GO:1902582//single-organism intracellular transport;GO:0016043//cellular component organization;GO:0009987//cellular process;GO:0043087//regulation of GTPase activity;GO:0050789//regulation…
Unigene0000259	0.2058	0.5001	0.6118	0	0.2685	0.3583	0.5163	0.7417	0.9853	0.4057	0.2281	0.6974	0	0.1803	0.067	COL13	PREDICTED: zinc finger protein CONSTANS-LIKE 13 [Sesamum indicum]	-	-	-	-
Unigene0000260	2.4217	1.1275	1.5247	1.874	1.645	2.1729	1.8378	1.0473	2.3608	0.2022	0.6633	0.2107	0.1734	0	0.0278	-	--	-	-	-	-
Unigene0000261	0.5639	1.1746	0.5588	1.0226	0.2614	1.1473	0.5424	0.1284	0.9837	0.2809	1.0199	0.7406	0.2529	0.156	0.6668	-	--	-	-	-	-
Unigene0000262	0.1238	0.1031	0.1227	0	0.0969	0.1552	0.2129	0.0535	0.1641	0.3806	0.0549	0.1373	2.1999	0.065	2.7805	CCR2	PREDICTED: cinnamoyl-CoA reductase 1 [Ricinus communis]	ko00940//Phenylpropanoid biosynthesis//Biosynthesis of other secondary metabolites//Metabolism	-	GO:0003824//catalytic activity;GO:0005488//binding;GO:0048037//cofactor binding;GO:0016614//oxidoreductase activity, acting on CH-OH group of donors;GO:0016491//oxidoreductase activity;GO:0016616//oxidoreductase activity, acting on the CH-OH group of donors, NAD or NADP as acceptor	GO:0044699//single-organism process;GO:0044710//single-organism metabolic process;GO:0008152//metabolic process
Unigene0000263	0.0922	0	0.0914	0	0	0	0.0992	0	0	0.1091	0	0	1.2351	6.4221	2.2521	-	--	-	-	-	-
Unigene0000264	0.6256	0.5213	0.651	0.3266	0.8266	0.6863	0.8408	0.1015	0.4147	0.4811	0.971	0.2024	0.1523	0	0.2139	-	PREDICTED: LOW QUALITY PROTEIN: indole-3-acetaldehyde oxidase [Ricinus communis]	-	-	-	-
Unigene0000265	5.3162	6.5927	6.9481	3.1912	1.8854	1.4226	4.3607	2.3805	6.7859	7.831	9.7153	13.8835	2.3456	0.4948	0.948	-	Small GTPase superfamily, Rab type [Corchorus olitorius]	-	GO:0005623//cell;GO:0044464//cell part	GO:0097367//carbohydrate derivative binding;GO:0036094//small molecule binding;GO:0032550//purine ribonucleoside binding;GO:0005488//binding;GO:0097159//organic cyclic compound binding;GO:0001883//purine nucleoside binding;GO:0001882//nucleoside binding;GO:1901363//heterocyclic compound binding;GO:0032549//ribonucleoside binding	GO:0051716//cellular response to stimulus;GO:0044700//single organism signaling;GO:0044763//single-organism cellular process;GO:0044699//single-organism process;GO:0050789//regulation of biological process;GO:0009987//cellular process;GO:0065007//biological regulation;GO:0007154//cell communication;GO:0035556//intracellular signal transduction;GO:0050896//response to stimulus;GO:0023052//signalin…
Unigene0000266	2.8696	1.9281	1.5595	2.5129	3.4424	1.7408	1.1943	0.8007	0.2045	0	0.9236	0.3422	0.4508	8.3919	6.6007	-	PREDICTED: early nodulin-75-like [Ricinus communis]	-	-	-	-
Unigene0000267	7.1911	3.7726	1.8348	5.0148	4.4641	4.1491	0.8078	0.3481	0.1779	0	1.4278	2.7528	0.4574	18.3324	7.5748	-	PREDICTED: early nodulin-75-like [Ricinus communis]	-	-	-	-
Unigene0000268	0.31	0.7533	1.2287	0.5394	0.6067	0.8636	1.1108	0.5585	1.3699	1.7111	1.6036	0.4775	0.2516	0.8145	0.2019	-	--	-	-	-	-
Unigene0000269	1.13	0.5884	0.5599	0.6321	0.237	0.3373	0	0.0873	0.1338	0	0	0.0746	0	0	0	-	PREDICTED: type 2 DNA topoisomerase 6 subunit B-like [Theobroma cacao]	-	-	-	-
Unigene0000270	0.9155	0.5721	0	0.1912	0.1792	0.0956	0.0984	0	0.1011	0.8664	1.0149	0.1692	0.1115	0.1203	0.1788	-	--	-	-	-	-
Unigene0000271	1.5755	1.5608	0.7616	1.5647	0.8649	0.9234	0.4958	0.6647	1.1039	0.5909	0.5112	0.9234	0.4678	0.202	0.2628	-	--	-	-	-	-
Unigene0000272	1.0141	0.2347	0.2233	0.8235	0.1103	0.2354	1.2114	0.2436	0.6224	0.5331	0.4996	0.3124	0.6859	0	0	-	--	-	-	-	-
Unigene0000273	24.0085	26.9781	29.1802	26.5149	25.9431	24.084	35.1004	19.2757	37.4294	16.6664	30.2688	34.2414	10.3492	1.8523	7.8609	-	PREDICTED: OTU domain-containing protein DDB_G0284757-like [Citrus sinensis]	-	-	-	-
Unigene0000274	0	0	0.2328	0	0	0	0	0.127	0	0.4168	0	0	0.286	1.8519	0.8031	-	--	-	-	-	-
Unigene0000275	5.4156	5.522	5.3315	4.6096	5.5602	5.1214	4.9425	4.5085	5.2508	4.9788	3.5466	4.594	4.3532	5.5064	5.3397	POSF21	PREDICTED: probable transcription factor PosF21 [Ziziphus jujuba]	-	-	GO:0003677//DNA binding;GO:0005488//binding;GO:1901363//heterocyclic compound binding;GO:0003676//nucleic acid binding;GO:0097159//organic cyclic compound binding	GO:0019222//regulation of metabolic process;GO:0060255//regulation of macromolecule metabolic process;GO:0065007//biological regulation;GO:0050789//regulation of biological process;GO:0010468//regulation of gene expression
Unigene0000276	0.7129	0.5834	0.0505	1.3292	0.897	0	0.1095	1.5415	1.069	0.6626	0.3952	0.0941	0.124	0	0	-	--	-	-	-	-
Unigene0000277	0.3449	0.3831	0.5469	0.2401	0.585	0.2883	0.2719	0.1492	0.1016	0.1632	0.4588	0.0425	0.056	4.3199	0.7411	MYB108	PREDICTED: transcription factor MYB108-like [Populus euphratica]	-	-	GO:0005488//binding	-
Unigene0000278	22.5035	23.1371	24.0038	19.9829	18.8874	18.3249	11.9423	11.8871	14.9836	13.3856	5.116	7.8589	6.6297	2.4985	5.1808	-	A_thal_3526 domain-containing protein [Cephalotus follicularis]	-	-	-	-
Unigene0000279	20.6277	15.7739	18.3253	23.3442	20.8922	20.6431	40.5799	34.8007	33.3396	3.2718	26.4108	30.4993	0.7662	0.0544	0.3074	-	Remorin family protein [Theobroma cacao]	-	GO:0005622//intracellular;GO:0043229//intracellular organelle;GO:0005623//cell;GO:0043227//membrane-bounded organelle;GO:0043226//organelle;GO:0044424//intracellular part;GO:0044464//cell part;GO:0043231//intracellular membrane-bounded organelle	-	-
Unigene0000280	11.2177	7.9954	7.2638	8.5337	6.493	6.8108	4.0913	2.0751	4.4238	6.6545	3.0264	7.5236	2.4374	1.3695	3.6848	CTF7	PREDICTED: protein CHROMOSOME TRANSMISSION FIDELITY 7 [Jatropha curcas]	-	-	-	-
Unigene0000281	25.3722	19.5331	19.0269	20.3498	25.55	21.088	26.0107	22.5275	21.5494	22.3669	17.3776	18.6677	22.3951	11.2457	17.5886	-	tRNA ligase [Solanum melongena]	-	-	-	-
Unigene0000282	51.0965	70.1909	63.4079	62.8161	64.088	58.2695	52.0413	55.6237	57.371	127.928	56.0087	58.6733	95.9587	71.2651	99.9681	ARF	PREDICTED: ADP-ribosylation factor 1-like [Phoenix dactylifera]	ko04144//Endocytosis//Transport and catabolism//Cellular Processes	GO:0044464//cell part;GO:0005623//cell	GO:0097367//carbohydrate derivative binding;GO:0032550//purine ribonucleoside binding;GO:0097159//organic cyclic compound binding;GO:1901363//heterocyclic compound binding;GO:0001883//purine nucleoside binding;GO:0005488//binding;GO:0032549//ribonucleoside binding;GO:0001882//nucleoside binding;GO:0036094//small molecule binding	GO:0009987//cellular process;GO:0051716//cellular response to stimulus;GO:0044763//single-organism cellular process;GO:0035556//intracellular signal transduction;GO:0023052//signaling;GO:0050789//regulation of biological process;GO:0050896//response to stimulus;GO:0044700//single organism signaling;GO:0044699//single-organism process;GO:0050794//regulation of cellular process;GO:0007165//signal t…
Unigene0000283	0.1069	0.2783	1.165	0.0558	0.5229	0.5025	0	0.2889	0.2362	0	0.4739	0	0.3903	0.4212	0.3654	CHI2	PREDICTED: endochitinase, partial [Ricinus communis]	ko00520//Amino sugar and nucleotide sugar metabolism//Carbohydrate metabolism//Metabolism	-	GO:0003824//catalytic activity;GO:0016787//hydrolase activity;GO:0097367//carbohydrate derivative binding;GO:0005488//binding	GO:0009057//macromolecule catabolic process;GO:0044260//cellular macromolecule metabolic process;GO:1901564//organonitrogen compound metabolic process;GO:0044238//primary metabolic process;GO:0009056//catabolic process;GO:0006022//aminoglycan metabolic process;GO:0071554//cell wall organization or biogenesis;GO:0044237//cellular metabolic process;GO:1901135//carbohydrate derivative metabolic proc…
Unigene0000284	0.2033	1.3231	2.4677	0.1592	1.3925	0.584	0.8195	0	0.7299	0.7815	0.2253	0.4697	0.6187	0.7344	0.0993	-	--	-	-	-	-
Unigene0000285	0.3588	0.2989	0.2133	0.1498	0.2107	0.2999	0.6172	0.2328	0.1586	0.5093	0.0796	0.3979	0.1747	0.0943	0	-	--	-	-	-	-
Unigene0000286	3.0929	4.288	3.8461	2.4476	3.3642	3.8283	1.8956	2.0447	3.3301	2.7615	3.3523	1.8663	1.3431	1.9154	1.8666	-	hypothetical protein Ccrd_014119 [Cynara cardunculus var. scolymus] [Cynara cardunculus]	-	-	-	-
Unigene0000287	6.4607	6.8736	6.8165	5.9072	8.0618	6.6158	6.7043	5.2837	6.9193	12.2459	8.8948	8.9692	4.1121	2.1731	3.4195	SNC1	PREDICTED: disease resistance protein RML1A [Ricinus communis]	-	-	-	GO:0008152//metabolic process;GO:0009987//cellular process
Unigene0000288	0.6586	0.9083	0.5292	0.1115	0.8535	0.5207	0.5741	0.2309	0.3146	0.6317	0.4933	0.0987	0.9968	0	1.0606	-	PREDICTED: sister-chromatid cohesion protein 3 [Jatropha curcas]	-	-	-	-
Unigene0000289	3.9097	3.7903	4.5781	4.1645	4.554	3.4374	3.7674	3.5693	3.9587	3.4787	2.723	3.2178	2.1674	2.6943	2.1902	-	cobalt ion binding protein [Arabidopsis thaliana]	-	GO:0005623//cell;GO:0043226//organelle;GO:0044464//cell part;GO:0044424//intracellular part;GO:0005622//intracellular;GO:0043231//intracellular membrane-bounded organelle;GO:0043229//intracellular organelle;GO:0043227//membrane-bounded organelle	GO:1901363//heterocyclic compound binding;GO:0043169//cation binding;GO:0003677//DNA binding;GO:0005488//binding;GO:0043167//ion binding;GO:0046914//transition metal ion binding;GO:0097159//organic cyclic compound binding;GO:0043566//structure-specific DNA binding;GO:0046872//metal ion binding;GO:0003676//nucleic acid binding	GO:0006259//DNA metabolic process;GO:0044260//cellular macromolecule metabolic process;GO:0043170//macromolecule metabolic process;GO:0044238//primary metabolic process;GO:0006725//cellular aromatic compound metabolic process;GO:0071704//organic substance metabolic process;GO:0008152//metabolic process;GO:0034641//cellular nitrogen compound metabolic process;GO:0046483//heterocycle metabolic proc…
Unigene0000290	113.47	135.11	142.711	104.212	149.93	173.398	111.318	139.444	145.18	181.408	180.071	104.444	132.407	257.382	156.036	UBI4	hexaubiquitin protein [Arabidopsis lyrata subsp. lyrata] [Arabidopsis lyrata]	-	-	-	-
Unigene0000291	33.2035	32.9112	27.5612	29.9382	34.5219	35.7814	33.5857	32.1837	30.9812	58.0953	32.571	32.6103	31.5772	27.9315	34.9229	DMTF1	PREDICTED: RNA polymerase I termination factor-like [Jatropha curcas]	-	-	-	-
Unigene0000292	2.5494	2.8916	2.5093	1.9508	1.5551	1.5325	1.6521	2.341	2.9325	3.4083	1.1808	1.3718	6.8456	6.2863	3.599	desi1	PREDICTED: desumoylating isopeptidase 1 [Jatropha curcas]	-	-	-	-
Unigene0000293	3.5633	5.4843	5.8876	2.0824	5.3498	4.5297	3.7264	1.4464	2.7545	13.3649	3.3772	4.4117	2.7836	1.1105	3.7895	GIP	Retrovirus-related Pol polyprotein from transposon TNT 1-94, partial [Cajanus cajan]	-	-	-	-
Unigene0000294	2.5865	3.088	2.9831	2.6911	3.1663	2.9001	3.3525	3.3129	3.2759	4.3603	3.4568	2.4239	3.6208	1.3499	2.7114	At4g27290	PREDICTED: G-type lectin S-receptor-like serine/threonine-protein kinase SD1-1 [Populus euphratica]	-	-	GO:0016740//transferase activity;GO:0003824//catalytic activity;GO:0016772//transferase activity, transferring phosphorus-containing groups	GO:0009987//cellular process
Unigene0000295	1.9649	2.448	2.4386	2.1474	2.0667	3.204	2.073	0.9927	2.0289	4.388	2.8093	2.1724	1.4756	3.4984	2.2063	-	--	-	-	-	-
Unigene0000296	1.3855	1.1758	1.0234	1.1385	0.7156	0.7908	0.5379	0.9085	0.8788	0.3415	1.4079	0.2371	0.2109	0.1011	0.1128	PIP5K1	PREDICTED: phosphatidylinositol 4-phosphate 5-kinase 1 [Jatropha curcas]	ko04144//Endocytosis//Transport and catabolism//Cellular Processes;ko04070//Phosphatidylinositol signaling system//Signal transduction//Environmental Information Processing;ko00562//Inositol phosphate metabolism//Carbohydrate metabolism//Metabolism	-	GO:0016301//kinase activity;GO:0016307//phosphatidylinositol phosphate kinase activity;GO:0003824//catalytic activity;GO:0016773//phosphotransferase activity, alcohol group as acceptor;GO:0016772//transferase activity, transferring phosphorus-containing groups;GO:0016740//transferase activity	GO:0044763//single-organism cellular process;GO:0009987//cellular process;GO:0008152//metabolic process;GO:0006629//lipid metabolic process;GO:0006793//phosphorus metabolic process;GO:0006796//phosphate-containing compound metabolic process;GO:0006644//phospholipid metabolic process;GO:0006650//glycerophospholipid metabolic process;GO:0044238//primary metabolic process;GO:0044255//cellular lipid …
Unigene0000297	36.6377	35.7356	30.7445	32.915	33.3979	31.9032	29.0392	24.94	27.9499	32.5276	23.7459	26.8622	24.0304	19.321	24.8285	UBP23	PREDICTED: ubiquitin carboxyl-terminal hydrolase 23 [Ricinus communis]	-	-	GO:0070011//peptidase activity, acting on L-amino acid peptides;GO:0016787//hydrolase activity;GO:0003824//catalytic activity;GO:0008233//peptidase activity	GO:0030163//protein catabolic process;GO:0009056//catabolic process;GO:0008152//metabolic process;GO:0006508//proteolysis;GO:0019538//protein metabolic process;GO:0044257//cellular protein catabolic process;GO:0043632//modification-dependent macromolecule catabolic process;GO:0044248//cellular catabolic process;GO:0044260//cellular macromolecule metabolic process;GO:0044267//cellular protein meta…
Unigene0000298	28.5371	28.837	30.5404	30.9976	27.8775	27.6524	31.9091	35.486	31.4212	34.4969	32.5917	34.7345	20.1105	11.6568	13.7168	LPLAT1	lysophospholipid acyltransferase 1 [Ricinus communis]	ko00564//Glycerophospholipid metabolism//Lipid metabolism//Metabolism;ko00561//Glycerolipid metabolism//Lipid metabolism//Metabolism;ko00565//Ether lipid metabolism//Lipid metabolism//Metabolism	-	-	-
Unigene0000299	2.3217	2.0774	1.7175	1.3998	3.0401	2.7673	3.6035	2.6162	2.8541	6.3631	2.8637	2.6595	2.4683	1.7615	1.7887	OFP4	PREDICTED: transcription repressor OFP2 [Ricinus communis]	-	-	-	-
Unigene0000300	21.6858	20.7423	18.1926	19.5758	19.0457	19.338	21.2359	20.9727	17.9174	14.8676	16.656	14.6146	10.326	7.4622	8.9267	-	PREDICTED: uncharacterized protein LOC8285072 [Ricinus communis]	-	-	-	-
Unigene0000301	1.3466	0.8557	0.9274	0.6196	1.0051	0.6677	0.4662	0.2961	0.3026	0.648	0.1771	0.5274	0.4168	0	0.2006	MYH	PREDICTED: A/G-specific adenine DNA glycosylase isoform X1 [Jatropha curcas]	ko03410//Base excision repair//Replication and repair//Genetic Information Processing	-	GO:0003824//catalytic activity	GO:0043170//macromolecule metabolic process;GO:0006950//response to stress;GO:0071704//organic substance metabolic process;GO:0090304//nucleic acid metabolic process;GO:0044763//single-organism cellular process;GO:0044710//single-organism metabolic process;GO:0006259//DNA metabolic process;GO:0044260//cellular macromolecule metabolic process;GO:1901360//organic cyclic compound metabolic process;G…
Unigene0000302	0.1641	0.1183	0.0876	0.1713	0.0865	0.0725	0.1561	0.2047	0.1464	0.1344	0.1959	0.2917	0.0077	0.0166	0.0308	At1g55090	PREDICTED: LOW QUALITY PROTEIN: pleiotropic drug resistance protein 3-like [Gossypium hirsutum]	-	-	-	-
Unigene0000303	0.8928	0.7749	0.2949	0.6733	0.4854	0.2073	0.2666	0.2145	0.274	0.3521	0.3299	0.2292	0.1208	0.3259	0.1454	PDAT1	phospholipid:diacylglycerol acyltransferase 1 [Ricinus communis]	ko00561//Glycerolipid metabolism//Lipid metabolism//Metabolism	-	GO:0016740//transferase activity;GO:0003824//catalytic activity;GO:0016747//transferase activity, transferring acyl groups other than amino-acyl groups;GO:0016746//transferase activity, transferring acyl groups	-
Unigene0000304	0.2912	0.0758	0	0.152	0.2138	0.4564	0.7045	0	0.0804	1.1197	0	0.471	0.3546	0	0.2134	-	PREDICTED: scavenger receptor class F member 2-like [Malus domestica]	-	-	-	-
Unigene0000305	25.6358	35.5344	31.6654	27.1265	29.3052	26.0893	27.5755	27.7031	29.6164	15.2914	20.5668	25.0703	11.4104	3.9898	8.9674	Rnf2	PREDICTED: putative E3 ubiquitin-protein ligase RING1a [Ricinus communis]	-	-	GO:0043167//ion binding;GO:0043169//cation binding;GO:0005488//binding	-
Unigene0000306	7.212	11.0678	6.5393	9.5243	7.2846	7.7406	8.8367	5.6197	6.702	0.1232	4.4018	9.9717	0.1973	0	0.1922	BZIP61	PREDICTED: basic leucine zipper 61 [Ricinus communis]	-	-	GO:0003677//DNA binding;GO:1901363//heterocyclic compound binding;GO:0005488//binding;GO:0097159//organic cyclic compound binding;GO:0003676//nucleic acid binding	GO:0019222//regulation of metabolic process;GO:0010468//regulation of gene expression;GO:0065007//biological regulation;GO:0050789//regulation of biological process;GO:0060255//regulation of macromolecule metabolic process
Unigene0000307	6.2662	5.8427	7.4942	7.0905	6.1002	6.2212	6.8251	6.1718	6.1801	11.1576	6.892	6.883	9.7858	9.7416	8.7166	-	PREDICTED: uncharacterized protein LOC8258762 isoform X1 [Ricinus communis]	-	-	-	-
Unigene0000308	57.3933	60.0879	62.2973	61.6078	65.8435	66.3204	69.769	73.6634	72.1617	127.969	66.7357	72.6781	207.312	62.1593	166.381	UBC28	PREDICTED: ubiquitin-conjugating enzyme E2-17 kDa [Juglans regia]	ko04141//Protein processing in endoplasmic reticulum//Folding, sorting and degradation//Genetic Information Processing;ko04120//Ubiquitin mediated proteolysis//Folding, sorting and degradation//Genetic Information Processing	-	GO:0003824//catalytic activity	-
Unigene0000309	2.5593	2.8659	2.9369	2.3909	2.8625	2.5533	2.2965	2.1221	2.6151	2.1853	2.6879	2.9346	1.2417	0.9608	1.2218	MGD1	PREDICTED: monogalactosyldiacylglycerol synthase, chloroplastic [Ricinus communis]	ko00561//Glycerolipid metabolism//Lipid metabolism//Metabolism	GO:0031090//organelle membrane;GO:0005737//cytoplasm;GO:0009526//plastid envelope;GO:0016020//membrane;GO:0031975//envelope;GO:0044444//cytoplasmic part;GO:0044422//organelle part;GO:0043226//organelle;GO:0044446//intracellular organelle part;GO:0005622//intracellular;GO:0043229//intracellular organelle;GO:0043231//intracellular membrane-bounded organelle;GO:0043227//membrane-bounded organelle;GO…	GO:0005488//binding;GO:0016758//transferase activity, transferring hexosyl groups;GO:0008378//galactosyltransferase activity;GO:0008194//UDP-glycosyltransferase activity;GO:0035250//UDP-galactosyltransferase activity;GO:0003824//catalytic activity;GO:0016740//transferase activity;GO:0016757//transferase activity, transferring glycosyl groups	GO:0009607//response to biotic stimulus;GO:0009694//jasmonic acid metabolic process;GO:0009668//plastid membrane organization;GO:1903509//liposaccharide metabolic process;GO:0032787//monocarboxylic acid metabolic process;GO:0061024//membrane organization;GO:0050896//response to stimulus;GO:0044763//single-organism cellular process;GO:0071840//cellular component organization or biogenesis;GO:00325…
Unigene0000310	1.9962	1.4643	1.9439	1.6221	1.3165	1.4962	1.2131	1.5952	1.7357	0.308	1.5394	1.1391	0.243	0.2851	0.2374	YDA	PREDICTED: mitogen-activated protein kinase kinase kinase YODA isoform X1 [Ricinus communis]	-	-	GO:0004672//protein kinase activity;GO:0003824//catalytic activity;GO:0016740//transferase activity;GO:0016301//kinase activity;GO:0016773//phosphotransferase activity, alcohol group as acceptor;GO:0016772//transferase activity, transferring phosphorus-containing groups	GO:0071704//organic substance metabolic process;GO:0006793//phosphorus metabolic process;GO:0019538//protein metabolic process;GO:0006464//cellular protein modification process;GO:0043170//macromolecule metabolic process;GO:0036211//protein modification process;GO:0044267//cellular protein metabolic process;GO:0043412//macromolecule modification;GO:0044237//cellular metabolic process;GO:0009987//…
Unigene0000311	1.0635	1.4328	1.1217	0.8048	1.1459	0.9481	0.4616	0.2848	0.8517	0.6002	0.3137	0.6764	0.2495	0.0641	0.2478	ATP23	PREDICTED: mitochondrial inner membrane protease ATP23 [Ziziphus jujuba]	-	-	GO:0003824//catalytic activity;GO:0016787//hydrolase activity	GO:0008152//metabolic process;GO:0043170//macromolecule metabolic process;GO:0071704//organic substance metabolic process;GO:0044238//primary metabolic process;GO:0019538//protein metabolic process
Unigene0000312	11.5146	10.8266	12.6092	11.3866	9.3147	12.0023	10.6758	11.1909	12.0493	12.2336	11.8517	9.4092	7.6308	4.3763	5.9299	TIC20-II	PREDICTED: protein TIC 20-II, chloroplastic [Ricinus communis]	-	GO:0009536//plastid;GO:0043229//intracellular organelle;GO:0043227//membrane-bounded organelle;GO:0016020//membrane;GO:0005622//intracellular;GO:0005623//cell;GO:0044435//plastid part;GO:0044464//cell part;GO:0044424//intracellular part;GO:0044425//membrane part;GO:0031224//intrinsic component of membrane;GO:0019866//organelle inner membrane;GO:0043226//organelle;GO:0005737//cytoplasm;GO:0042170/…	-	GO:0051179//localization;GO:0071840//cellular component organization or biogenesis;GO:0070271//protein complex biogenesis;GO:0043933//macromolecular complex subunit organization;GO:0022607//cellular component assembly;GO:0043623//cellular protein complex assembly;GO:0034622//cellular macromolecular complex assembly;GO:0065003//macromolecular complex assembly;GO:0071822//protein complex subunit or…
Unigene0000313	91.6096	80.8258	97.2007	94.0278	79.1989	84.2462	84.4949	84.7378	95.3734	113.188	71.6688	63.1468	80.5437	29.2831	51.5141	RPL18B	60S ribosomal protein L18 [Populus trichocarpa]	ko03010//Ribosome//Translation//Genetic Information Processing	GO:0032991//macromolecular complex;GO:1990904//ribonucleoprotein complex;GO:0005623//cell;GO:0005622//intracellular;GO:0044424//intracellular part;GO:0044464//cell part;GO:0030529//intracellular ribonucleoprotein complex	GO:0005198//structural molecule activity	GO:0010467//gene expression;GO:0043170//macromolecule metabolic process;GO:0071704//organic substance metabolic process;GO:0008152//metabolic process
Unigene0000314	0.6611	0.6502	0.7279	0.2301	0.1438	0.5756	0.2369	0.0794	0.284	0.0869	0.2443	0.1358	0.0894	0.2895	0	-	PREDICTED: LOW QUALITY PROTEIN: indole-3-acetaldehyde oxidase [Ricinus communis]	-	-	-	-
Unigene0000315	5.1381	5.0682	5.9757	4.8237	5.6351	5.4658	6.4737	6.0235	5.6675	5.8068	5.583	5.6986	7.455	9.2503	8.1713	At5g11960	PREDICTED: probable magnesium transporter NIPA9 [Populus euphratica]	-	GO:0031224//intrinsic component of membrane;GO:0016020//membrane;GO:0044425//membrane part	-	GO:0006811//ion transport;GO:0044699//single-organism process;GO:0030001//metal ion transport;GO:0006812//cation transport;GO:0070838//divalent metal ion transport;GO:1902578//single-organism localization;GO:0006810//transport;GO:0044765//single-organism transport;GO:0051179//localization;GO:0072511//divalent inorganic cation transport;GO:0051234//establishment of localization
Unigene0000316	31.2931	31.0528	35.7236	35.6365	32.1832	32.6463	36.3733	31.9122	32.764	27.6543	28.4229	32.8469	16.6893	6.428	13.8184	-	--	-	-	-	-
Unigene0000317	8.7581	9.6622	8.9227	6.8219	8.5671	7.9713	9.381	7.1262	8.529	10.9215	9.1425	10.192	6.1877	4.1634	6.7098	ARMC8	PREDICTED: armadillo repeat-containing protein 8 isoform X2 [Ricinus communis]	-	-	-	-
Unigene0000318	19.7364	20.5271	19.8516	20.1122	17.3476	18.5387	28.2794	22.6813	21.2926	14.4268	19.2942	19.0174	19.4711	1.6669	29.8127	At1g01540	PREDICTED: LOW QUALITY PROTEIN: probable serine/threonine-protein kinase At1g01540 [Ricinus communis]	-	-	GO:0097367//carbohydrate derivative binding;GO:0004871//signal transducer activity;GO:1901363//heterocyclic compound binding;GO:0016740//transferase activity;GO:0032549//ribonucleoside binding;GO:0003824//catalytic activity;GO:0005488//binding;GO:0001882//nucleoside binding;GO:0004702//receptor signaling protein serine/threonine kinase activity;GO:0001883//purine nucleoside binding;GO:0016772//tr…	GO:0001932//regulation of protein phosphorylation;GO:0032268//regulation of cellular protein metabolic process;GO:0051174//regulation of phosphorus metabolic process;GO:0010604//positive regulation of macromolecule metabolic process;GO:0048518//positive regulation of biological process;GO:0050790//regulation of catalytic activity;GO:0051347//positive regulation of transferase activity;GO:0031401/…
Unigene0000319	4.3781	3.5012	4.4938	9.5505	6.733	5.8811	5.7577	8.5373	7.7741	0.4162	6.8902	4.6968	0	0.1027	0.2291	SPL3	PREDICTED: squamosa promoter-binding-like protein 3 [Ricinus communis]	-	GO:0043227//membrane-bounded organelle;GO:0043226//organelle;GO:0043229//intracellular organelle;GO:0043231//intracellular membrane-bounded organelle;GO:0044424//intracellular part;GO:0005623//cell;GO:0005622//intracellular;GO:0044464//cell part	GO:0005488//binding;GO:0043169//cation binding;GO:0043167//ion binding	GO:0043170//macromolecule metabolic process;GO:0044237//cellular metabolic process;GO:0050789//regulation of biological process;GO:0044249//cellular biosynthetic process;GO:0010468//regulation of gene expression;GO:0060255//regulation of macromolecule metabolic process;GO:0009059//macromolecule biosynthetic process;GO:0019222//regulation of metabolic process;GO:0071704//organic substance metaboli…
Unigene0000320	7.3769	8.9486	9.6916	6.5513	6.7492	5.1087	9.2074	5.8367	7.8694	3.31	8.1152	13.5838	3.2346	1.7082	2.0154	-	--	-	-	-	-
Unigene0000321	3.3896	3.7203	2.9199	3.049	3.1131	2.8876	3.0275	0.9585	1.5844	0.3701	2.0233	1.9761	0.3492	0.3768	0.2547	-	--	-	-	-	-
Unigene0000322	5.5167	6.5618	7.2299	5.0675	6.1365	6.9291	6.7414	4.7586	7.2609	4.9926	10.3265	10.4483	2.4224	1.2279	2.9152	-	--	-	-	-	-
Unigene0000323	1.0866	0.4715	1.7947	0.5672	1.5951	0.473	0.0974	0	0.5002	1.6067	0.1004	0.4184	0	0.3569	0.3538	-	--	-	-	-	-
Unigene0000324	4.7585	7.2641	6.0724	6.7378	5.6138	5.9251	4.8357	0.8457	2.1606	3.2386	2.5292	6.0849	1.4285	0.6852	0.7641	-	--	-	-	-	-
Unigene0000325	2.531	2.5827	3.9271	3.5234	2.1016	3.0183	0.7971	1.0227	1.2711	1.0282	0.7936	0.5198	0.0934	0	0.0999	CYCJ18	PREDICTED: cyclin-J18 isoform X1 [Ricinus communis]	-	-	-	GO:0044699//single-organism process;GO:0009987//cellular process;GO:0044763//single-organism cellular process;GO:0007049//cell cycle
Unigene0000326	3.6195	4.6326	6.0937	2.8685	3.8837	3.6905	3.4929	0.6365	1.4936	2.0119	2.7314	4.5142	0.8495	0.5443	1.0649	-	--	-	-	-	-
Unigene0000327	7.9128	6.4466	7.8086	8.3038	8.2007	7.611	9.5653	11.8015	8.1488	10.2067	9.0512	11.6095	19.6969	22.2272	13.0933	CAD1	MACPF domain-containing protein CAD1 [Anthurium amnicola]	-	-	-	-
Unigene0000328	0.5378	0.5041	0.5863	0.5054	1.2632	0.2248	0.983	0.8722	1.3072	1.0815	1.8482	0.4474	0.8512	0.4946	0.4203	-	Plant nuclear matrix 1 [Cynara cardunculus var. scolymus] [Cynara cardunculus]	-	GO:0044464//cell part;GO:0044444//cytoplasmic part;GO:0044424//intracellular part;GO:0005622//intracellular;GO:0005737//cytoplasm;GO:0005623//cell	GO:0032403//protein complex binding;GO:0005488//binding;GO:0005515//protein binding;GO:0015631//tubulin binding;GO:0008017//microtubule binding;GO:0008092//cytoskeletal protein binding;GO:0044877//macromolecular complex binding	-
Unigene0000329	0.3591	0.5735	0.7593	0.425	1.1481	0.8005	1.0297	0.7766	0.8201	0.5948	0.7432	0.8852	0.7579	0.7865	0.6782	-	Copia protein [Cajanus cajan]	-	-	-	-
Unigene0000330	0	0.2845	0.3158	0.0475	0.0446	0.7134	0.2447	0	0	0.2693	0.1009	0.2524	0	0	0.2668	-	Retrovirus-related Pol polyprotein from transposon TNT 1-94 [Cajanus cajan]	-	-	-	-
Unigene0000331	0.8609	0.8736	0.6344	0.5993	0.4969	0.5535	0.6883	1.2172	0.8536	1.2012	0.8076	0.6733	0.4031	0.4641	0.3881	EPSIN1	PREDICTED: LOW QUALITY PROTEIN: clathrin interactor EPSIN 1 [Ricinus communis]	ko04144//Endocytosis//Transport and catabolism//Cellular Processes	GO:0016023//cytoplasmic, membrane-bounded vesicle;GO:0044424//intracellular part;GO:0005856//cytoskeleton;GO:0044444//cytoplasmic part;GO:0031410//cytoplasmic vesicle;GO:0005737//cytoplasm;GO:0043227//membrane-bounded organelle;GO:0005622//intracellular;GO:0012505//endomembrane system;GO:0043232//intracellular non-membrane-bounded organelle;GO:0043231//intracellular membrane-bounded organelle;GO:…	GO:0005488//binding;GO:0005515//protein binding	GO:0046907//intracellular transport;GO:0051641//cellular localization;GO:0008104//protein localization;GO:0044765//single-organism transport;GO:0015031//protein transport;GO:1902578//single-organism localization;GO:0051179//localization;GO:1902582//single-organism intracellular transport;GO:0044699//single-organism process;GO:0006886//intracellular protein transport;GO:0045184//establishment of p…
Unigene0000332	446.841	605.558	517.615	476.843	587.892	504.326	371.539	418.157	427.854	167.973	252.585	284.496	101.619	61.4656	83.6445	EDA2	PREDICTED: probable serine protease EDA2 isoform X4 [Ricinus communis]	-	-	GO:0070011//peptidase activity, acting on L-amino acid peptides;GO:0016787//hydrolase activity;GO:0008233//peptidase activity;GO:0003824//catalytic activity	GO:0008152//metabolic process;GO:0044238//primary metabolic process;GO:0043170//macromolecule metabolic process;GO:0019538//protein metabolic process;GO:0071704//organic substance metabolic process
Unigene0000333	9.7534	9.0379	8.6083	9.1211	8.4927	9.1531	9.5612	9.0336	10.3465	15.1684	10.0512	10.2149	12.4387	8.3802	8.9293	-	Cw7 protein isoform 3 [Theobroma cacao]	-	-	-	-
Unigene0000334	0.6007	1.001	1.1907	0.345	0.4997	0.408	0.3875	0.5196	0.531	0	1.1987	0.4442	0.256	0	0.1174	-	PREDICTED: probable receptor-like protein kinase At1g67000 [Ricinus communis]	-	-	GO:0003824//catalytic activity;GO:0016740//transferase activity;GO:0016772//transferase activity, transferring phosphorus-containing groups	-
Unigene0000335	2.0399	0.8425	0.1743	0.8079	0.8261	0.4777	1.2478	0.1521	0.544	0.416	0.7018	1.7878	0.2569	0.2773	0.1718	AtMg00810	PREDICTED: uncharacterized mitochondrial protein AtMg00810-like [Citrus sinensis]	-	-	-	-
Unigene0000336	1.3207	0.6877	0.6544	0.5746	0.754	0.8624	0.7691	1.2494	0.6688	0.8137	1.1591	0.7375	0.402	0.2169	0.2688	-	--	-	-	-	-
Unigene0000337	0.6647	1.4112	1.2668	0.1602	1.3761	1.0417	0.4673	0.0553	0.4802	0.998	0.5668	0.7797	0.2179	0.1008	0.3996	GIP	Retrovirus-related Pol polyprotein from transposon TNT 1-94 [Cajanus cajan]	-	-	-	-
Unigene0000338	10.1603	10.2939	13.0168	12.0511	11.7723	12.1966	11.7443	10.1171	13.9594	14.2298	12.3869	12.541	6.2491	4.3922	4.9109	-	NC domain-containing family protein [Populus trichocarpa]	-	-	-	-
Unigene0000339	8.4364	6.0672	5.6149	5.934	6.2226	5.8266	5.4421	2.2083	5.2394	0.7984	4.4498	4.35	0.7784	0.2334	0.5552	-	--	-	-	-	-
Unigene0000340	0	0.067	0.3188	0.1344	0.2519	0.2689	0	0.2087	0.5687	1.2939	0	0	2.5068	2.5362	3.5825	-	PREDICTED: disease resistance protein RPS6-like isoform X1 [Jatropha curcas]	-	-	-	-
Unigene0000341	3.8035	3.7206	3.0296	3.7856	3.5831	3.1568	3.0001	1.9985	2.5528	1.64	2.2856	1.807	2.4452	12.9137	3.2639	-	uncharacterized protein LOC109724825 [Ananas comosus]	-	-	-	-
Unigene0000342	17.1383	16.212	18.8181	18.4894	20.38	19.1267	19.2185	17.8227	17.5521	7.9317	15.4522	20.1084	7.469	3.2716	7.5823	UBA1C	PREDICTED: UBP1-associated proteins 1C [Tarenaya hassleriana]	-	-	-	-
Unigene0000343	9.8682	9.755	8.2672	6.0685	3.8671	6.3128	0.7643	2.1926	1.7787	2.9184	0	0.0773	0.5855	0.0549	1.9606	-	uncharacterized LOC8278573 precursor [Ricinus communis]	-	-	-	-
Unigene0000344	4.2762	3.4689	4.1801	3.8421	4.982	3.7686	5.6451	4.3402	4.2424	15.2614	6.0304	4.5168	9.6863	2.2168	6.3081	-	PREDICTED: dymeclin [Ricinus communis]	-	-	-	-
Unigene0000345	0.491	0.7427	0.3707	0.5126	0.5034	1.0993	0.2514	0.455	0.3875	0.0415	0.2981	0.1297	0.1139	0.169	0.2055	WAKL14	PREDICTED: wall-associated receptor kinase-like 14 [Ricinus communis]	-	-	GO:0032550//purine ribonucleoside binding;GO:0001883//purine nucleoside binding;GO:0097367//carbohydrate derivative binding;GO:0004672//protein kinase activity;GO:0032549//ribonucleoside binding;GO:0001882//nucleoside binding;GO:0016301//kinase activity;GO:0016740//transferase activity;GO:1901363//heterocyclic compound binding;GO:0004690//cyclic nucleotide-dependent protein kinase activity;GO:003…	GO:0019538//protein metabolic process;GO:0008152//metabolic process;GO:0006793//phosphorus metabolic process;GO:0043170//macromolecule metabolic process;GO:0043412//macromolecule modification;GO:0044267//cellular protein metabolic process;GO:0071704//organic substance metabolic process;GO:0006796//phosphate-containing compound metabolic process;GO:0009987//cellular process;GO:0006464//cellular pr…
Unigene0000346	5.0678	4.5475	5.144	3.8632	4.685	5.0749	3.7895	4.3227	6.8973	9.1687	8.2424	3.5332	6.1913	4.1702	5.0359	OPR2	12-oxophytodienoate reductase 2 [Theobroma cacao]	ko00592//alpha-Linolenic acid metabolism//Lipid metabolism//Metabolism	-	GO:0003824//catalytic activity;GO:1901363//heterocyclic compound binding;GO:0097367//carbohydrate derivative binding;GO:0036094//small molecule binding;GO:0005488//binding;GO:0032553//ribonucleotide binding;GO:1901265//nucleoside phosphate binding;GO:0097159//organic cyclic compound binding;GO:0000166//nucleotide binding	GO:0044710//single-organism metabolic process;GO:0008152//metabolic process;GO:0044699//single-organism process
Unigene0000347	0.3261	0.2161	0.7051	0.0619	0.3481	0.4336	0.3187	0.1603	0.393	0.526	0.4601	0.548	0.7579	0.4674	1.1582	-	--	-	-	-	-
Unigene0000348	12.8568	12.2257	11.9189	12.3095	12.4497	13.3088	14.8608	15.7686	15.7958	13.5257	13.2763	14.6226	12.6833	15.1786	12.3767	HAB1	protein phosphatase 2C, partial [Jatropha curcas]	ko04075//Plant hormone signal transduction//Signal transduction//Environmental Information Processing	-	GO:0004721//phosphoprotein phosphatase activity;GO:0016787//hydrolase activity;GO:0016791//phosphatase activity;GO:0016788//hydrolase activity, acting on ester bonds;GO:0042578//phosphoric ester hydrolase activity;GO:0003824//catalytic activity	-
Unigene0000349	237.084	214.934	222.965	222.699	224.249	231.187	209.427	200.735	226.651	210.529	165.586	190.266	294.668	104.647	172.569	PAB2	PREDICTED: polyadenylate-binding protein 8 [Ricinus communis]	ko03013//RNA transport//Translation//Genetic Information Processing;ko03015//mRNA surveillance pathway//Translation//Genetic Information Processing;ko03018//RNA degradation//Folding, sorting and degradation//Genetic Information Processing	GO:0044424//intracellular part;GO:0005623//cell;GO:0005622//intracellular;GO:0044464//cell part	GO:1901363//heterocyclic compound binding;GO:0003676//nucleic acid binding;GO:0005488//binding;GO:0097159//organic cyclic compound binding	-
Unigene0000350	0.8826	0.7879	0.8746	0.4278	0.9562	0.4281	0.2372	0.1022	0.2786	0.5966	0.594	0.8448	0	0.3727	0.2771	-	gag-pol polyprotein, partial [Vitis vinifera]	-	-	-	-
Unigene0000351	121.656	139.049	153.938	120.441	136.507	138.442	147.656	159.236	148.129	247.575	158.821	122.728	105.297	40.2285	81.4951	nsa2	PREDICTED: ribosome biogenesis protein NSA2 homolog [Ricinus communis]	-	GO:0005623//cell;GO:0044464//cell part;GO:0032991//macromolecular complex;GO:0030529//intracellular ribonucleoprotein complex;GO:0044424//intracellular part;GO:0005622//intracellular;GO:1990904//ribonucleoprotein complex	-	GO:0071704//organic substance metabolic process;GO:0008152//metabolic process;GO:0043170//macromolecule metabolic process;GO:0010467//gene expression
Unigene0000352	0.195	0.3386	0.3222	0	0.1909	0.1359	0	0.1406	0.3592	0.2307	0	0.7812	0	0	0.254	-	--	-	-	-	-
Unigene0000353	0.2389	0.4353	1.5978	0.1247	0.2338	0.3119	0.321	0.1937	0.3299	0.5651	0	0.9382	0.0727	0	0.1167	-	--	-	-	-	-
Unigene0000354	14.961	13.6506	10.8202	14.1419	8.669	11.2457	7.7241	7.517	11.1526	2.376	5.1098	5.4977	1.254	0.3383	0.5534	ACA1	PREDICTED: alpha carbonic anhydrase 1, chloroplastic [Ricinus communis]	ko00910//Nitrogen metabolism//Energy metabolism//Metabolism	-	GO:0003824//catalytic activity;GO:0005488//binding;GO:0043169//cation binding;GO:0046914//transition metal ion binding;GO:0046872//metal ion binding;GO:0043167//ion binding	GO:0008152//metabolic process;GO:0044237//cellular metabolic process;GO:0009987//cellular process
Unigene0000355	13.3067	18.0444	23.3151	13.3607	17.2004	15.9478	14.7262	11.7752	13.0857	16.6279	14.5899	18.6788	8.468	7.8456	9.5401	-	PREDICTED: UPF0664 stress-induced protein C29B12.11c [Jatropha curcas]	-	-	-	-
Unigene0000356	10.2487	7.8275	8.2007	8.9568	7.0581	8.1696	10.1209	7.0588	10.4007	11.5849	8.4159	7.7883	5.8229	6.5832	5.4875	-	--	-	-	-	-
Unigene0000357	0.0658	0.1028	0	0	0.0322	0	0	0	0	0.1556	0	0	7.2086	0	3.9842	-	--	-	-	-	-
Unigene0000358	33.4128	37.365	30.9997	29.4225	32.9449	29.386	30.4898	15.0643	33.1247	23.213	24.0184	28.9105	12.9381	7.4286	12.1222	Snapc1	SNAPc_SNAP43 domain-containing protein, partial [Cephalotus follicularis]	-	-	-	-
Unigene0000359	1.1306	1.619	2.0728	1.4755	2.5448	2.0966	2.9476	2.5669	3.0915	1.4043	2.162	2.0898	0.757	0.3714	0.5798	WLIN2A	PREDICTED: LIM domain-containing protein WLIM2b [Ricinus communis]	-	-	GO:0005488//binding;GO:0043169//cation binding;GO:0043167//ion binding	-
Unigene0000360	0.8222	0.2447	0.4656	0.4905	0.4598	0.2454	0.2526	0.635	0.3893	0.1389	0.1302	0	0	0	0	FIGNL1	P-loop containing nucleoside triphosphate hydrolase superfamily protein [Zea mays]	-	-	GO:0001883//purine nucleoside binding;GO:0005488//binding;GO:0016817//hydrolase activity, acting on acid anhydrides;GO:0001882//nucleoside binding;GO:0097159//organic cyclic compound binding;GO:0016818//hydrolase activity, acting on acid anhydrides, in phosphorus-containing anhydrides;GO:0003824//catalytic activity;GO:0032550//purine ribonucleoside binding;GO:0097367//carbohydrate derivative bind…	-
Unigene0000361	0.5369	0.6291	0.5321	0.3504	0.2627	0.6311	0	0	0.3708	0	0	0	0	0	0	-	Copia protein [Cajanus cajan]	-	-	-	-
Unigene0000362	0.2847	0.8047	0.2149	0.184	0.2388	0.8922	0.1312	0.2345	0.8836	0.2566	1.683	0.1629	0.066	7.6582	0.0927	-	conserved hypothetical protein [Ricinus communis]	-	-	-	-
Unigene0000363	7.3333	7.1088	7.3394	5.4893	6.3872	5.8718	4.8144	3.2538	4.3466	5.8762	3.8387	4.5408	3.5205	3.0846	4.2413	At4g25210	PREDICTED: mediator-associated protein 1 [Ricinus communis]	-	-	-	-
Unigene0000364	9.0968	18.2488	13.7345	8.5508	11.0706	8.9301	6.7139	4.4226	8.1619	13.7634	6.304	3.3211	4.7571	4.1483	7.3779	-	DUF829 domain-containing protein [Cephalotus follicularis]	ko00900//Terpenoid backbone biosynthesis//Metabolism of terpenoids and polyketides//Metabolism;ko00909//Sesquiterpenoid and triterpenoid biosynthesis//Metabolism of terpenoids and polyketides//Metabolism	-	-	-
Unigene0000365	40.9998	41.3929	46.8935	49.2459	44.9575	40.5587	68.063	54.6047	57.3856	63.5468	79.7541	68.4431	37.7566	16.0591	32.6645	GLTP1	PREDICTED: glycolipid transfer protein 1 [Ricinus communis]	-	-	GO:0005488//binding;GO:0005215//transporter activity;GO:0005319//lipid transporter activity;GO:0022892//substrate-specific transporter activity;GO:0008289//lipid binding	GO:1902578//single-organism localization;GO:0044765//single-organism transport;GO:0006810//transport;GO:0051179//localization;GO:0010876//lipid localization;GO:0051234//establishment of localization;GO:0044699//single-organism process;GO:0033036//macromolecule localization;GO:0071702//organic substance transport;GO:0006869//lipid transport
Unigene0000366	10.5415	9.4218	10.3007	11.2341	11.4781	11.4628	13.3477	12.4031	13.6034	12.9482	11.4158	13.1526	11.8187	9.6016	10.3472	NTMC2T6.1	PREDICTED: C2 domain-containing protein At1g53590 isoform X2 [Ricinus communis]	-	-	-	-
Unigene0000367	34.9194	27.8555	29.6126	29.9135	28.0672	28.0358	29.039	31.863	32.6255	36.4562	30.2997	31.3534	18.154	14.5876	15.9674	RPL36B	PREDICTED: 60S ribosomal protein L36-2 [Ricinus communis]	ko03010//Ribosome//Translation//Genetic Information Processing	GO:0032991//macromolecular complex;GO:1990904//ribonucleoprotein complex;GO:0005622//intracellular;GO:0030529//intracellular ribonucleoprotein complex;GO:0005623//cell;GO:0044424//intracellular part;GO:0044464//cell part	-	GO:0071704//organic substance metabolic process;GO:0010467//gene expression;GO:0008152//metabolic process;GO:0043170//macromolecule metabolic process
Unigene0000368	2.432	2.9461	2.5922	1.8181	2.5886	2.9094	2.7253	1.4776	1.7616	2.3294	2.3295	2.1459	1.0735	0.7337	0.8469	LCAT4	PREDICTED: lecithin-cholesterol acyltransferase-like 4 [Ricinus communis]	-	GO:0005737//cytoplasm;GO:0044444//cytoplasmic part;GO:0044424//intracellular part;GO:0005622//intracellular;GO:0005623//cell;GO:0044464//cell part	GO:0016787//hydrolase activity;GO:0016747//transferase activity, transferring acyl groups other than amino-acyl groups;GO:0016788//hydrolase activity, acting on ester bonds;GO:0003824//catalytic activity;GO:0016740//transferase activity;GO:0016298//lipase activity;GO:0016746//transferase activity, transferring acyl groups	GO:0006793//phosphorus metabolic process;GO:0006629//lipid metabolic process;GO:0044238//primary metabolic process;GO:0019637//organophosphate metabolic process;GO:0006810//transport;GO:0044255//cellular lipid metabolic process;GO:0044699//single-organism process;GO:0044237//cellular metabolic process;GO:0071704//organic substance metabolic process;GO:0006644//phospholipid metabolic process;GO:00…
Unigene0000369	37.1415	27.5394	24.6835	22.5797	22.5928	24.8556	4.7348	9.173	8.9882	9.8337	2.5888	2.5982	5.0141	0.9505	1.4629	TPX2	PREDICTED: protein TPX2 [Ricinus communis]	-	-	-	-
Unigene0000370	8.7638	7.4959	7.347	7.402	7.308	7.6326	8.3624	8.4387	7.594	15.5587	14.0117	11.4696	14.484	9.6694	5.7642	At5g10080	PREDICTED: aspartic proteinase-like protein 1 [Ricinus communis]	-	-	GO:0070011//peptidase activity, acting on L-amino acid peptides;GO:0016787//hydrolase activity;GO:0008233//peptidase activity;GO:0004175//endopeptidase activity;GO:0003824//catalytic activity	GO:1901564//organonitrogen compound metabolic process;GO:0006412//translation;GO:0034641//cellular nitrogen compound metabolic process;GO:0010467//gene expression;GO:0044260//cellular macromolecule metabolic process;GO:0043603//cellular amide metabolic process;GO:0044271//cellular nitrogen compound biosynthetic process;GO:0008152//metabolic process;GO:0043170//macromolecule metabolic process;GO:1…
Unigene0000371	13.4808	18.2104	17.6386	11.9029	13.6461	11.9313	11.4854	8.4757	11.6661	9.1963	10.2233	10.5125	3.3746	2.4165	4.0326	SHH1	PREDICTED: protein SAWADEE HOMEODOMAIN HOMOLOG 1 isoform X1 [Ricinus communis]	-	-	-	-
Unigene0000372	5.3639	6.373	5.3693	5.1579	4.6611	4.5252	7.5981	8.3324	8.038	5.5794	12.4053	10.5847	2.4771	2.3188	1.7465	ARR2	PREDICTED: two-component response regulator ARR2 isoform X1 [Ricinus communis]	ko04075//Plant hormone signal transduction//Signal transduction//Environmental Information Processing	-	GO:0003824//catalytic activity;GO:0016740//transferase activity;GO:0005488//binding;GO:0016772//transferase activity, transferring phosphorus-containing groups;GO:0003676//nucleic acid binding;GO:0097159//organic cyclic compound binding;GO:1901363//heterocyclic compound binding	GO:0035556//intracellular signal transduction;GO:0009987//cellular process;GO:0023052//signaling;GO:0044700//single organism signaling;GO:0050794//regulation of cellular process;GO:0006793//phosphorus metabolic process;GO:0050896//response to stimulus;GO:0051716//cellular response to stimulus;GO:0008152//metabolic process;GO:0006796//phosphate-containing compound metabolic process;GO:0044699//sin…
Unigene0000373	40.5852	46.2157	38.7806	41.151	41.7816	42.8799	42.8407	44.0527	44.2186	48.6223	36.7325	35.2246	34.0038	22.4175	27.8765	RAP74	PREDICTED: transcription initiation factor IIF subunit alpha [Ricinus communis]	ko03022//Basal transcription factors//Transcription//Genetic Information Processing	GO:0009579//thylakoid;GO:0009521//photosystem;GO:0044425//membrane part;GO:0043226//organelle;GO:0032991//macromolecular complex;GO:0034357//photosynthetic membrane;GO:0016020//membrane;GO:0043227//membrane-bounded organelle;GO:0044424//intracellular part;GO:0043229//intracellular organelle;GO:0098796//membrane protein complex;GO:0044464//cell part;GO:0043234//protein complex;GO:0031224//intrinsi…	GO:1901363//heterocyclic compound binding;GO:0008135//translation factor activity, RNA binding;GO:0005488//binding;GO:0097159//organic cyclic compound binding;GO:0003676//nucleic acid binding;GO:0003723//RNA binding	GO:0016070//RNA metabolic process;GO:0009889//regulation of biosynthetic process;GO:0050789//regulation of biological process;GO:0010604//positive regulation of macromolecule metabolic process;GO:0009891//positive regulation of biosynthetic process;GO:1902680//positive regulation of RNA biosynthetic process;GO:0051254//positive regulation of RNA metabolic process;GO:2000112//regulation of cellula…
Unigene0000374	69.483	62.1622	69.7599	67.3208	61.0791	60.5546	69.6093	72.5623	70.5303	62.0305	35.7197	45.1558	40.4432	10.8118	20.7739	RPS8	40S ribosomal protein S8-like [Cajanus cajan]	ko03010//Ribosome//Translation//Genetic Information Processing	GO:0030529//intracellular ribonucleoprotein complex;GO:0044464//cell part;GO:0032991//macromolecular complex;GO:0005622//intracellular;GO:1990904//ribonucleoprotein complex;GO:0005623//cell;GO:0044424//intracellular part	-	GO:0071704//organic substance metabolic process;GO:0008152//metabolic process;GO:0043170//macromolecule metabolic process;GO:0010467//gene expression
Unigene0000375	0.6268	0.2374	0.3953	0.7734	0.6692	0	0	0	0.063	0	0	0.316	0.0694	0	0.1113	-	--	-	-	-	-
Unigene0000376	0.9836	0.4313	0.8722	0.7567	0.8613	0.8654	0.2783	1.0634	0.5148	0.245	0.4017	0.4306	0.3151	0.2041	0.1517	-	--	-	-	-	-
Unigene0000377	16.2162	15.48	13.699	18.3769	17.8125	17.8372	38.75	30.7729	36.9032	24.8355	39.7782	44.0087	47.3599	74.5083	49.5533	FIM3	PREDICTED: fimbrin-1 [Ricinus communis]	-	-	-	-
Unigene0000378	2.4385	2.2893	2.5147	2.2951	2.1789	2.4147	2.4925	2.0786	2.5223	2.8177	1.9354	2.2276	2.0308	0.4736	1.5672	PCMP-E33	PREDICTED: pentatricopeptide repeat-containing protein At2g39620 [Ricinus communis]	-	-	-	-
Unigene0000379	0.7804	1.7732	2.7419	0	0	0	0	0	0	0	0.1573	3.6718	1.2956	1.4913	0.2772	MT1	type 2 metallothionein [Malus domestica]	-	-	GO:0043167//ion binding;GO:0005488//binding;GO:0043169//cation binding	-
Unigene0000380	0.4611	0.4116	0.8487	0.2751	0.6447	0.3441	0.4958	0.4986	0.2911	0.8572	0.1461	0.1218	0	0.0866	0.0643	-	--	-	-	-	-
Unigene0000381	0.6194	1.2902	0.7366	0.5174	0.1212	0.6472	0	0	0.4106	0.2931	0.2747	0.8015	0	0	0	-	--	-	-	-	-
Unigene0000382	0.5992	0.9708	0.5608	0.2433	0.4235	0.4174	0.5369	0.5039	0.7356	0.8664	2.1404	0.8307	0.6079	0.4811	1.0731	UBP4	Ubiquitin carboxyl-terminal hydrolase 4, partial [Noccaea caerulescens]	-	-	-	-
Unigene0000383	0.3735	0.6483	0.1234	0	0.3351	0.4228	0.6024	0.6394	0.3095	0.81	1.8633	1.1507	0.3032	0.1227	0.2128	At4g06598	bZIP family transcription factor family protein [Populus trichocarpa]	-	-	-	-
Unigene0000384	0.1779	1.2041	0.7051	0.2786	0.8703	0.0929	0.0956	0.4808	0.0983	0.9468	0.6901	0.2466	0.2165	0	0.3475	-	--	-	-	-	-
Unigene0000385	7.8196	6.9887	10.0577	14.5337	18.453	7.2427	36.2516	38.0745	36.2123	1.5089	55.3929	78.8324	0.5402	0.0729	1.246	PNSB4	PREDICTED: photosynthetic NDH subunit of subcomplex B 4, chloroplastic [Ricinus communis]	-	GO:0009507//chloroplast;GO:0043227//membrane-bounded organelle;GO:0044444//cytoplasmic part;GO:0044424//intracellular part;GO:0043226//organelle;GO:0043231//intracellular membrane-bounded organelle;GO:0005622//intracellular;GO:0044464//cell part;GO:0005737//cytoplasm;GO:0043229//intracellular organelle;GO:0005623//cell;GO:0009536//plastid	-	GO:0044710//single-organism metabolic process;GO:0008152//metabolic process;GO:0043170//macromolecule metabolic process;GO:0044763//single-organism cellular process;GO:1901576//organic substance biosynthetic process;GO:0006091//generation of precursor metabolites and energy;GO:0034641//cellular nitrogen compound metabolic process;GO:1901564//organonitrogen compound metabolic process;GO:0044260//c…
Unigene0000386	0.9614	0.751	1.1433	0.251	0.7998	0.7534	0.6202	0.1559	0.5842	0.3981	1.0125	0.5776	0.1171	0.1263	0.1878	-	--	-	-	-	-
Unigene0000387	0	0.0461	0.2047	0.077	0.1877	0.1849	0.1427	0.0319	0.0815	0.1745	0.0327	0.0136	0.0359	0.0775	0.0288	GDHB	PREDICTED: glutamate dehydrogenase 1 [Ricinus communis]	ko01200//Carbon metabolism//Global and Overview//Metabolism;ko00250//Alanine, aspartate and glutamate metabolism//Amino acid metabolism//Metabolism;ko00220//Arginine biosynthesis//Amino acid metabolism//Metabolism;ko00910//Nitrogen metabolism//Energy metabolism//Metabolism	-	GO:0016491//oxidoreductase activity;GO:0003824//catalytic activity;GO:0016638//oxidoreductase activity, acting on the CH-NH2 group of donors	GO:0044710//single-organism metabolic process;GO:0008152//metabolic process;GO:0044699//single-organism process
Unigene0000388	7.474	7.1404	7.5601	6.9567	6.949	7.6003	7.8971	6.5356	8.2079	6.5339	8.9136	9.4306	4.6477	4.3814	3.9239	Endov	PREDICTED: endonuclease V isoform X4 [Ricinus communis]	-	-	GO:0004519//endonuclease activity;GO:0038024//cargo receptor activity;GO:0060089//molecular transducer activity;GO:0004872//receptor activity;GO:0016888//endodeoxyribonuclease activity, producing 5'-phosphomonoesters;GO:0016893//endonuclease activity, active with either ribo- or deoxyribonucleic acids and producing 5'-phosphomonoesters;GO:0004518//nuclease activity;GO:0004520//endodeoxyribonuclea…	GO:0044237//cellular metabolic process;GO:0006725//cellular aromatic compound metabolic process;GO:0051234//establishment of localization;GO:0016192//vesicle-mediated transport;GO:0051179//localization;GO:0009987//cellular process;GO:0008152//metabolic process;GO:0071704//organic substance metabolic process;GO:0006897//endocytosis;GO:0046483//heterocycle metabolic process;GO:0044238//primary meta…
Unigene0000389	0.3675	0.2871	0.2732	0.2878	0.0899	0.096	1.383	0.1987	1.0152	0.6522	0.1019	0.1698	0.6712	0	0.2693	-	--	-	-	-	-
Unigene0000390	45.9582	54.2792	49.8239	40.5092	51.829	48.4565	43.8076	47.5262	45.3679	41.2883	39.2762	37.027	33.649	22.3412	27.0486	Srp68	PREDICTED: signal recognition particle subunit SRP68 [Ricinus communis]	ko03060//Protein export//Folding, sorting and degradation//Genetic Information Processing	GO:0044464//cell part;GO:0048500//signal recognition particle;GO:0005622//intracellular;GO:0030529//intracellular ribonucleoprotein complex;GO:0005737//cytoplasm;GO:0044444//cytoplasmic part;GO:1990904//ribonucleoprotein complex;GO:0032991//macromolecular complex;GO:0044424//intracellular part;GO:0005623//cell	GO:0044877//macromolecular complex binding;GO:0043021//ribonucleoprotein complex binding;GO:0033218//amide binding;GO:0097159//organic cyclic compound binding;GO:0005488//binding;GO:0005048//signal sequence binding;GO:0003723//RNA binding;GO:0042277//peptide binding;GO:0003676//nucleic acid binding;GO:1901363//heterocyclic compound binding	GO:0006605//protein targeting;GO:0009987//cellular process;GO:0090150//establishment of protein localization to membrane;GO:1902578//single-organism localization;GO:0033036//macromolecule localization;GO:0070727//cellular macromolecule localization;GO:0044763//single-organism cellular process;GO:0061024//membrane organization;GO:1902582//single-organism intracellular transport;GO:0046907//intrace…
Unigene0000391	1.1528	0.2401	0	1.2036	0.1128	0.2409	0.4958	0.6232	0.2547	0.6819	0.3834	0.1065	0.4211	0	0	-	--	-	-	-	-
Unigene0000392	1.6662	2.1042	2.6133	1.8629	2.4009	1.8093	1.6221	0.539	1.3915	1.164	0.8872	1.3096	0.2396	0.0345	0.141	-	LOW QUALITY PROTEIN: zf-BED domain-containing protein/DUF659 domain-containing protein/Dimer_Tnp_hAT domain-containing protein [Cephalotus follicularis]	-	-	-	-
Unigene0000393	0.8204	0.4021	1.3391	0	0.0472	0.5042	0.4151	0.0522	0.16	0.3996	0	1.3826	0.1175	0	0.1886	-	--	-	-	-	-
Unigene0000394	0.4865	0.8033	0.9643	0.5823	0.6155	0.4153	0.5294	0.4618	0.4523	0.4492	0.4078	0.4442	0.484	0.1559	0.4057	RGA2	PREDICTED: disease resistance protein RGA2-like [Gossypium hirsutum]	-	-	-	-
Unigene0000395	15.6158	13.8938	12.5957	12.1532	13.0322	14.3717	12.8406	10.3752	11.114	14.3456	11.2045	9.275	7.8828	3.1678	6.6286	ARID1	PREDICTED: AT-rich interactive domain-containing protein 1 [Ricinus communis]	-	GO:0005623//cell;GO:0005622//intracellular;GO:0044464//cell part	-	-
Unigene0000396	271.743	258.355	279.062	287.695	283.443	285.209	316.29	343.454	282.508	311.878	305.261	279.316	263.838	90.1558	184.001	ATPB	ATP synthase subunit beta, mitochondrial [Gossypium arboreum]	ko00190//Oxidative phosphorylation//Energy metabolism//Metabolism	GO:0044429//mitochondrial part;GO:0031967//organelle envelope;GO:0033178//proton-transporting two-sector ATPase complex, catalytic domain;GO:0031975//envelope;GO:0005740//mitochondrial envelope;GO:0016020//membrane;GO:0044446//intracellular organelle part;GO:0098796//membrane protein complex;GO:0005622//intracellular;GO:0043227//membrane-bounded organelle;GO:0043231//intracellular membrane-bounde…	GO:0042625//ATPase coupled ion transmembrane transporter activity;GO:0001882//nucleoside binding;GO:0003824//catalytic activity;GO:0015405//P-P-bond-hydrolysis-driven transmembrane transporter activity;GO:0022804//active transmembrane transporter activity;GO:0032549//ribonucleoside binding;GO:0005215//transporter activity;GO:0016817//hydrolase activity, acting on acid anhydrides;GO:0097367//carbo…	GO:0009117//nucleotide metabolic process;GO:0071704//organic substance metabolic process;GO:0009142//nucleoside triphosphate biosynthetic process;GO:0009116//nucleoside metabolic process;GO:0009127//purine nucleoside monophosphate biosynthetic process;GO:0006164//purine nucleotide biosynthetic process;GO:0042455//ribonucleoside biosynthetic process;GO:0044765//single-organism transport;GO:0046483…
Unigene0000397	4.9976	5.5942	3.9894	4.1509	7.5253	7.5131	8.8434	7.4244	8.7024	8.3002	6.2172	5.8745	2.8374	1.5556	3.8834	At2g35130	PREDICTED: pentatricopeptide repeat-containing protein At2g35130 [Ricinus communis]	-	-	-	-
Unigene0000398	0.3937	0.1708	0.2276	0.3083	0.2247	0.0343	0.8465	0.3902	0.9424	0.0388	0.0727	0.2123	0	0	0.0961	-	--	-	-	-	-
Unigene0000399	59.4606	57.4712	65.7838	61.6984	56.6536	53.5332	65.5808	57.4577	66.4709	53.4954	62.1744	61.1342	32.9612	14.8431	25.7271	RPS29	PREDICTED: 40S ribosomal protein S29-like [Juglans regia]	ko03010//Ribosome//Translation//Genetic Information Processing	-	-	-
Unigene0000400	8.1653	6.9924	7.5441	6.9687	6.9763	8.892	7.6323	7.2909	8.3233	5.3026	7.3881	5.8859	5.8661	3.5804	2.5654	UTR3	PREDICTED: UDP-galactose/UDP-glucose transporter 3 [Juglans regia]	-	GO:0016020//membrane;GO:0031224//intrinsic component of membrane;GO:0044425//membrane part	-	GO:0044763//single-organism cellular process;GO:0009987//cellular process;GO:0044699//single-organism process
Unigene0000401	10.552	9.8741	10.8042	10.4968	11.3645	12.2101	9.053	4.9074	7.4169	2.9356	5.8547	5.2733	2.4661	0.6131	2.9834	-	--	-	-	-	-
Unigene0000402	12.2783	13.0128	12.8988	13.7434	12.3143	11.7805	12.0064	11.6063	12.3058	11.1754	9.0779	8.3589	7.6838	3.9394	5.5983	RS31	PREDICTED: serine/arginine-rich splicing factor RS31-like isoform X2 [Populus euphratica]	ko03040//Spliceosome//Transcription//Genetic Information Processing	GO:0044424//intracellular part;GO:0044464//cell part;GO:0032991//macromolecular complex;GO:0005623//cell;GO:0005622//intracellular;GO:0030529//intracellular ribonucleoprotein complex;GO:1990904//ribonucleoprotein complex	GO:0003676//nucleic acid binding;GO:0005488//binding;GO:0097159//organic cyclic compound binding;GO:1901363//heterocyclic compound binding	GO:0000377//RNA splicing, via transesterification reactions with bulged adenosine as nucleophile;GO:0043170//macromolecule metabolic process;GO:0008152//metabolic process;GO:0006807//nitrogen compound metabolic process;GO:0071704//organic substance metabolic process;GO:0016070//RNA metabolic process;GO:0090304//nucleic acid metabolic process;GO:0006396//RNA processing;GO:0046483//heterocycle meta…
Unigene0000403	0.662	0.3182	0.2523	0	0.1993	0.532	0.0547	0.2202	0.225	0.6024	0.1129	0.4236	0.124	0.669	1.2435	-	--	-	-	-	-
Unigene0000404	5.991	5.2267	5.9968	5.5219	5.4049	6.4475	7.6803	7.0096	7.8462	14.4298	7.52	7.6954	9.4135	8.8416	9.0127	RCD1	PREDICTED: probable inactive poly [ADP-ribose] polymerase SRO3 isoform X1 [Jatropha curcas]	-	-	-	-
Unigene0000405	25.6951	15.7917	47.8247	35.1702	15.7276	24.332	5.1005	4.3193	5.0158	5.3971	6.5928	6.7763	2.9294	1.1929	3.8358	-	hypothetical protein POPTR_0016s07700g [Populus trichocarpa]	-	-	-	-
Unigene0000406	6.8968	8.2068	9.7355	10.5702	9.1291	9.6756	12.5465	10.3371	14.104	34.2766	18.7606	14.2677	12.7825	6.3204	17.6229	At2g40270	PREDICTED: LOW QUALITY PROTEIN: inactive receptor-like serine/threonine-protein kinase At2g40270 [Ricinus communis]	-	GO:0016020//membrane	GO:0016772//transferase activity, transferring phosphorus-containing groups;GO:0001882//nucleoside binding;GO:0036094//small molecule binding;GO:0032549//ribonucleoside binding;GO:0032550//purine ribonucleoside binding;GO:0097159//organic cyclic compound binding;GO:0005488//binding;GO:0003824//catalytic activity;GO:0001883//purine nucleoside binding;GO:0016740//transferase activity;GO:0097367//ca…	GO:0044238//primary metabolic process;GO:0019538//protein metabolic process;GO:0036211//protein modification process;GO:0008152//metabolic process;GO:0044237//cellular metabolic process;GO:0043170//macromolecule metabolic process;GO:0044267//cellular protein metabolic process;GO:0043412//macromolecule modification;GO:0006464//cellular protein modification process;GO:0071704//organic substance met…
Unigene0000407	2.5882	2.2369	1.5237	1.6859	0.9149	1.3157	1.3789	0.4678	1.6218	0.457	0.3255	1.6138	0.6114	0.1015	0.1811	SBT3.3	PREDICTED: subtilisin-like protease SBT3.9 [Ricinus communis]	-	-	-	-
Unigene0000408	5.0763	3.673	4.8189	4.0727	4.811	4.1313	2.6427	4.4485	3.6013	3.1605	6.516	4.0991	4.619	0.7723	3.7059	-	hypothetical protein MIMGU_mgv1a021869mg, partial [Erythranthe guttata]	-	-	-	-
Unigene0000409	0.667	0.2315	0.3305	0.1161	0	0.4646	0	0	0.3685	0.1315	0.2465	0.2055	0	0.2921	0.5429	-	--	-	-	-	-
Unigene0000410	0.9612	2.0253	1.1076	1.4236	1.0281	1.2377	1.3698	0.725	1.2842	0.4231	0.5204	0.5785	0.5987	0.1762	0.4585	-	--	-	-	-	-
Unigene0000411	0.2218	0.4621	0.7694	0.2895	0.3256	0.6953	0.0596	0.4797	0.1225	0.0656	0	0	0.0675	0	0.7042	-	hypothetical protein VITISV_021261 [Vitis vinifera]	-	-	-	-
Unigene0000412	0.3469	0.281	0.6112	0.4427	0.4904	0.9665	0.4973	0.8335	0.3407	1.0031	0.2137	0.4631	0.5162	0.0506	0.6024	-	--	-	-	-	-
Unigene0000413	45.4385	37.6777	39.8468	48.2141	45.5592	43.9121	44.761	50.402	44.9683	12.0335	57.799	60.6214	10.0358	1.183	5.8949	At5g01020	PREDICTED: serine/threonine-protein kinase At5g01020 [Ricinus communis]	-	GO:0016020//membrane	GO:0001883//purine nucleoside binding;GO:0005488//binding;GO:0004713//protein tyrosine kinase activity;GO:0016773//phosphotransferase activity, alcohol group as acceptor;GO:0097159//organic cyclic compound binding;GO:1901363//heterocyclic compound binding;GO:0036094//small molecule binding;GO:0016772//transferase activity, transferring phosphorus-containing groups;GO:0032549//ribonucleoside bindi…	GO:0071704//organic substance metabolic process;GO:0044249//cellular biosynthetic process;GO:0010467//gene expression;GO:1901566//organonitrogen compound biosynthetic process;GO:0036211//protein modification process;GO:0034641//cellular nitrogen compound metabolic process;GO:0044281//small molecule metabolic process;GO:1901576//organic substance biosynthetic process;GO:0006725//cellular aromatic …
Unigene0000414	1.2351	1.2448	1.7768	1.2063	1.3257	1.2904	1.5634	1.2707	0.9904	1.0604	1.8771	1.8595	1.4552	0.9684	1.3621	HST	PREDICTED: protein ENHANCED DISEASE RESISTANCE 2-like [Ricinus communis]	-	-	-	-
Unigene0000415	12.7902	15.3127	15.092	16.7613	10.6985	12.5391	22.8536	20.3361	23.0548	1.7371	16.1184	29.9678	0.2869	0	0.0885	CSLA9	PREDICTED: glucomannan 4-beta-mannosyltransferase 9 [Jatropha curcas]	-	GO:0005622//intracellular;GO:0031224//intrinsic component of membrane;GO:0016020//membrane;GO:0043229//intracellular organelle;GO:0043231//intracellular membrane-bounded organelle;GO:0043226//organelle;GO:0031090//organelle membrane;GO:0044422//organelle part;GO:0005623//cell;GO:0043227//membrane-bounded organelle;GO:0044425//membrane part;GO:0044464//cell part;GO:0044424//intracellular part	GO:0016740//transferase activity;GO:0016757//transferase activity, transferring glycosyl groups;GO:0000030//mannosyltransferase activity;GO:0019187//beta-1,4-mannosyltransferase activity;GO:0003824//catalytic activity;GO:0016758//transferase activity, transferring hexosyl groups	GO:0051179//localization;GO:0010033//response to organic substance;GO:0051234//establishment of localization;GO:0009292//genetic transfer;GO:1902578//single-organism localization;GO:0016043//cellular component organization;GO:0050789//regulation of biological process;GO:0009725//response to hormone;GO:0009628//response to abiotic stimulus;GO:0071495//cellular response to endogenous stimulus;GO:00…
Unigene0000416	7.646	6.3214	6.791	6.3821	6.0555	6.6888	6.86	5.8435	8.2227	11.6327	8.0839	7.7011	6.5672	2.0148	6.306	ICME	PREDICTED: probable isoprenylcysteine alpha-carbonyl methylesterase ICMEL1 isoform X2 [Ricinus communis]	ko00900//Terpenoid backbone biosynthesis//Metabolism of terpenoids and polyketides//Metabolism	GO:0005623//cell;GO:0043231//intracellular membrane-bounded organelle;GO:0005622//intracellular;GO:0043226//organelle;GO:0043227//membrane-bounded organelle;GO:0044425//membrane part;GO:0044424//intracellular part;GO:0016020//membrane;GO:0043229//intracellular organelle;GO:0044464//cell part	GO:0003824//catalytic activity;GO:0016787//hydrolase activity	-
Unigene0000417	11.9055	12.8999	12.7144	12.4471	13.878	13.1307	12.8976	11.2204	12.6818	16.7625	11.1139	12.2624	13.851	6.8773	13.205	DDB_G0278529	ATP_bind_3 domain-containing protein, partial [Cephalotus follicularis]	-	GO:0005622//intracellular;GO:0005623//cell;GO:0044464//cell part;GO:0044424//intracellular part	GO:0097367//carbohydrate derivative binding;GO:0036094//small molecule binding;GO:0001883//purine nucleoside binding;GO:0005488//binding;GO:1901363//heterocyclic compound binding;GO:0032550//purine ribonucleoside binding;GO:0003824//catalytic activity;GO:0016874//ligase activity;GO:0097159//organic cyclic compound binding;GO:0001882//nucleoside binding;GO:0032549//ribonucleoside binding	GO:0090304//nucleic acid metabolic process;GO:0044260//cellular macromolecule metabolic process;GO:0008152//metabolic process;GO:0034641//cellular nitrogen compound metabolic process;GO:1901360//organic cyclic compound metabolic process;GO:0016070//RNA metabolic process;GO:0006399//tRNA metabolic process;GO:0006807//nitrogen compound metabolic process;GO:0006725//cellular aromatic compound metabo…
Unigene0000418	25.4771	36.0379	33.7015	26.1147	33.5882	27.59	23.2779	20.512	20.8309	9.6714	11.1259	16.7051	5.0248	1.9883	4.4794	AHL1	PREDICTED: AT-hook motif nuclear-localized protein 1 [Ricinus communis]	-	-	-	-
Unigene0000419	0.8291	0.6848	0.6516	0.597	0.7834	0.9857	0.9221	1.02	0.6001	0.9131	2.2185	1.0569	0.6613	0.7512	0.391	-	core-2/I-branching enzyme [Medicago truncatula]	-	-	GO:0008194//UDP-glycosyltransferase activity;GO:0003824//catalytic activity;GO:0016757//transferase activity, transferring glycosyl groups;GO:0016740//transferase activity	-
Unigene0000420	12.2557	12.0515	9.9889	11.7492	13.6851	11.5167	13.0433	12.3387	11.3708	10.9815	10.4284	11.24	7.9919	6.7106	8.0712	Cnot4	PREDICTED: uncharacterized protein LOC105642163 isoform X2 [Jatropha curcas]	ko03018//RNA degradation//Folding, sorting and degradation//Genetic Information Processing	-	GO:0043167//ion binding;GO:0043169//cation binding;GO:0005488//binding	-
Unigene0000421	3.4944	3.4062	4.414	2.847	2.9346	2.8739	1.3669	0.9942	2.1469	0.4824	1.569	0.7612	0.0584	0.042	0.1797	At3g47570	PREDICTED: probable LRR receptor-like serine/threonine-protein kinase At3g47570 [Ricinus communis]	-	-	GO:0003824//catalytic activity;GO:0016740//transferase activity	-
Unigene0000422	1.3372	0.7904	1.1103	0.8301	0.3537	0.9062	0.5828	0.3126	0.4792	0.171	0.1603	0.2672	0	0	0.0706	-	--	-	-	-	-
Unigene0000423	0.1292	0.1345	0.192	0.0337	0.158	0.0675	0.1389	0.4889	0.2855	1.681	0.2148	0	1.966	3.4796	1.8613	N	PREDICTED: LOW QUALITY PROTEIN: protein SUPPRESSOR OF npr1-1, CONSTITUTIVE 1 [Ricinus communis]	-	-	-	-
Unigene0000424	0.0241	0.6521	0.2387	0.0251	0	8.9068	0.2071	0.2083	6.4389	1.3674	4.138	0.0668	1.4953	0.7594	0.988	XTH16	PREDICTED: xyloglucan endotransglucosylase/hydrolase 2 [Ricinus communis]	-	GO:0071944//cell periphery;GO:0005576//extracellular region;GO:0044464//cell part;GO:0005623//cell;GO:0030312//external encapsulating structure	GO:0003824//catalytic activity;GO:0016787//hydrolase activity;GO:0016740//transferase activity;GO:0016758//transferase activity, transferring hexosyl groups;GO:0016757//transferase activity, transferring glycosyl groups	GO:0043170//macromolecule metabolic process;GO:0005975//carbohydrate metabolic process;GO:0044042//glucan metabolic process;GO:0016043//cellular component organization;GO:0005976//polysaccharide metabolic process;GO:0044238//primary metabolic process;GO:0009987//cellular process;GO:0071704//organic substance metabolic process;GO:0071840//cellular component organization or biogenesis;GO:0008152//m…
Unigene0000425	22.951	20.6612	19.7282	21.8916	21.8249	23.2641	19.8211	20.7462	20.5581	13.6356	17.4802	18.8096	10.3275	8.7184	9.188	-	BAH domain,TFIIS helical bundle-like domain isoform 4 [Theobroma cacao]	-	-	-	-
Unigene0000426	2.6282	3.1209	3.4962	2.0192	3.2515	3.005	2.2925	1.5318	1.6436	1.8604	2.513	2.7368	0.8194	0.3909	0.8442	-	Retrovirus-related Pol polyprotein LINE-1 [Zea mays]	-	-	-	-
Unigene0000427	1.1773	1.9619	1.6918	1.3727	1.0946	3.1777	1.5189	1.1456	3.5121	3.7139	4.2635	1.6866	5.1124	2.5008	2.9517	STR6	PREDICTED: UPF0483 protein AGAP003155 [Ricinus communis]	-	-	-	GO:0050896//response to stimulus;GO:0051234//establishment of localization;GO:1900673//olefin metabolic process;GO:0043449//cellular alkene metabolic process;GO:0051179//localization;GO:0001101//response to acid chemical;GO:0009605//response to external stimulus;GO:0051704//multi-organism process;GO:0006812//cation transport;GO:0044763//single-organism cellular process;GO:0009987//cellular proces…
Unigene0000428	0.0971	0.6572	0.1924	0	0	0.6086	0.4175	1.1545	0.4827	0.2871	0.269	1.1215	0.2364	0	0.7586	-	--	-	-	-	-
Unigene0000429	1.4074	0.3383	0.4292	1.6956	1.0595	0.7918	0.8148	0.9364	0.8373	0.3842	0.9601	0.3002	1.0545	0	1.269	-	--	-	-	-	-
Unigene0000430	0	0	0.3184	0.1677	0.3144	0	0.3454	0.1737	0.5325	0.4751	0.9795	0.4454	0	0.2111	0	-	--	-	-	-	-
Unigene0000431	12.6544	15.0512	14.6549	10.552	15.1935	13.1936	17.5267	17.0131	14.6869	23.1162	20.1302	13.6247	14.1481	10.8045	13.7308	ZADH2	PREDICTED: zinc-binding alcohol dehydrogenase domain-containing protein 2 [Ricinus communis]	-	-	GO:0043169//cation binding;GO:0005488//binding;GO:0003824//catalytic activity;GO:0016491//oxidoreductase activity;GO:0016616//oxidoreductase activity, acting on the CH-OH group of donors, NAD or NADP as acceptor;GO:0046914//transition metal ion binding;GO:0016614//oxidoreductase activity, acting on CH-OH group of donors;GO:0046872//metal ion binding;GO:0043167//ion binding	GO:0008152//metabolic process;GO:0044710//single-organism metabolic process;GO:0044699//single-organism process
Unigene0000432	14.7667	13.0345	13.1776	14.712	12.8612	13.8535	11.762	13.9203	12.9164	15.2086	10.3748	12.0144	13.3572	6.91	9.1598	SUVR3	PREDICTED: histone-lysine N-methyltransferase SUVR3 [Ricinus communis]	ko00310//Lysine degradation//Amino acid metabolism//Metabolism	GO:0043228//non-membrane-bounded organelle;GO:0044464//cell part;GO:0043232//intracellular non-membrane-bounded organelle;GO:0043229//intracellular organelle;GO:0043226//organelle;GO:0044424//intracellular part;GO:0005623//cell;GO:0005622//intracellular	GO:0008170//N-methyltransferase activity;GO:0008757//S-adenosylmethionine-dependent methyltransferase activity;GO:0043167//ion binding;GO:0016278//lysine N-methyltransferase activity;GO:0008168//methyltransferase activity;GO:0005488//binding;GO:0046872//metal ion binding;GO:0046914//transition metal ion binding;GO:0003824//catalytic activity;GO:0008276//protein methyltransferase activity;GO:00167…	GO:1902589//single-organism organelle organization;GO:0016570//histone modification;GO:0006996//organelle organization;GO:0044238//primary metabolic process;GO:0044710//single-organism metabolic process;GO:0016569//covalent chromatin modification;GO:0036211//protein modification process;GO:0016043//cellular component organization;GO:0044267//cellular protein metabolic process;GO:0043170//macromol…
Unigene0000433	8.8787	8.2674	6.7685	7.2828	9.215	8.9722	7.403	5.4473	6.68	2.5827	4.9151	6.1882	2.8898	1.221	2.2967	-	PREDICTED: protein STU1-like [Jatropha curcas]	-	-	-	-
Unigene0000434	0.7226	0.7676	0.888	0.7092	0.396	0.8003	1.1187	1.5781	1.1177	0.2393	0.6729	0.5877	0.1935	0.2468	0.4659	At5g02620	Ankyrin repeat-containing protein [Morus notabilis]	-	-	-	-
Unigene0000435	20.9965	20.5818	25.3154	23.0989	18.8938	19.0493	18.8236	23.1796	23.8651	21.0128	18.8589	19.2694	12.8876	6.4164	9.1867	RPL35AC	PREDICTED: 60S ribosomal protein L35a-1-like [Gossypium arboreum]	ko03010//Ribosome//Translation//Genetic Information Processing	-	-	-
Unigene0000436	69.9588	75.5104	90.9237	81.7095	77.2165	74.3566	90.5391	90.8083	97.0547	101.606	99.4629	99.1343	79.0686	40.084	64.0172	tma22	PREDICTED: translation machinery-associated protein 22 [Jatropha curcas]	-	-	-	-
Unigene0000437	23.5746	25.234	28.0562	21.0541	18.9255	28.3907	24.1979	23.4776	28.1965	37.8284	41.4636	25.5607	14.9065	15.702	17.7293	SAP5	PREDICTED: zinc finger A20 and AN1 domain-containing stress-associated protein 5 [Jatropha curcas]	-	-	-	-
Unigene0000438	1.4043	1.409	1.4596	1.1622	1.2067	0.8767	1.6387	1.185	2.3462	0.6483	2.3162	0.7914	0.0417	5.5352	0.2509	-	PREDICTED: protein disulfide-isomerase LQY1, chloroplastic [Jatropha curcas]	-	-	-	-
Unigene0000439	14.4431	13.6722	12.1496	13.116	14.4051	11.8878	16.9424	16.4263	14.4752	11.7793	15.8801	17.6648	10.778	5.1503	8.2748	EDR2	PREDICTED: protein ENHANCED DISEASE RESISTANCE 2-like [Ricinus communis]	-	GO:0044464//cell part;GO:0005623//cell;GO:0005622//intracellular;GO:0044424//intracellular part;GO:0016020//membrane;GO:0005737//cytoplasm;GO:0044444//cytoplasmic part	GO:0005488//binding;GO:0005543//phospholipid binding;GO:0043168//anion binding;GO:0043167//ion binding;GO:0008289//lipid binding	GO:0065007//biological regulation;GO:0008152//metabolic process;GO:0009987//cellular process;GO:0008652//cellular amino acid biosynthetic process;GO:0009058//biosynthetic process;GO:0046394//carboxylic acid biosynthetic process;GO:0044283//small molecule biosynthetic process;GO:1901566//organonitrogen compound biosynthetic process;GO:0006790//sulfur compound metabolic process;GO:0006082//organic …
Unigene0000440	17.0098	19.3402	13.3343	13.4645	15.3078	14.5715	13.014	13.0953	11.1232	10.7636	11.122	10.47	9.5249	8.3505	8.0711	CHR4	PREDICTED: protein CHROMATIN REMODELING 4 [Ricinus communis]	-	-	GO:0043167//ion binding;GO:0097159//organic cyclic compound binding;GO:0043169//cation binding;GO:0005488//binding;GO:0046872//metal ion binding;GO:1901363//heterocyclic compound binding	GO:0008152//metabolic process
Unigene0000441	37.006	32.4717	28.6738	30.9807	29.9962	30.3983	34.497	33.5954	30.3965	29.6892	35.4689	35.2367	25.9718	14.0556	18.8852	SEC31B	PREDICTED: protein transport protein SEC31 homolog B [Jatropha curcas]	ko04141//Protein processing in endoplasmic reticulum//Folding, sorting and degradation//Genetic Information Processing	-	-	-
Unigene0000442	20.2739	17.8676	18.5969	18.4825	19.1379	19.2604	25.3965	20.5993	22.9237	15.0085	30.5033	26.281	9.3065	9.6658	7.7615	Chid1	PREDICTED: chitinase domain-containing protein 1 isoform X2 [Ricinus communis]	-	-	GO:0016787//hydrolase activity;GO:0016798//hydrolase activity, acting on glycosyl bonds;GO:0004553//hydrolase activity, hydrolyzing O-glycosyl compounds;GO:0003824//catalytic activity	GO:0071704//organic substance metabolic process;GO:0044238//primary metabolic process;GO:0008152//metabolic process
Unigene0000443	2.3142	4.3865	3.0273	0.2416	0.0453	0.8462	0.9206	0.6255	0.4602	9.8552	13.6739	8.2132	159.751	156.71	42.0908	-	--	-	-	-	-
Unigene0000444	49.1217	52.5812	55.4147	50.0376	49.2761	49.0027	54.2732	54.6976	60.514	42.3393	42.7407	53.5342	17.5768	9.922	17.8631	-	Nucleolar protein gar2-related isoform 1 [Theobroma cacao]	-	-	-	-
Unigene0000445	0.4504	0.6031	0.9565	0.6718	0.8186	1.0756	1.0031	0.3478	0.5687	0.9895	0.749	0.6541	0.5092	0.0845	0.2828	-	--	-	-	-	-
Unigene0000446	0.7634	0.4922	0.5764	0.2657	0.5336	0.3038	0.1172	0.2751	0.4016	0	1.2089	1.2767	0.0885	0.0478	0.1065	-	AT4G21310p [Arabidopsis halleri]	-	-	-	-
Unigene0000447	1.5875	0.803	1.5283	1.1365	1.4648	1.4216	1.0728	0.1962	0.7517	0.5902	0.7542	0.4192	0.2761	0.3576	0.0886	-	--	-	-	-	-
Unigene0000448	0.9489	0.4791	0.9973	0.6004	0.394	0.5407	0.1855	0.4352	0.826	0.3061	0.9881	0.3721	0.175	0.3022	0.2247	-	--	-	-	-	-
Unigene0000449	0	0.8475	0.3226	0.5664	0.4247	0.3968	0.7582	0.176	0.2997	0.1283	0.9622	0.1504	0.1321	0	0	-	--	-	-	-	-
Unigene0000450	5.1438	4.9919	4.7501	3.7838	3.6611	5.252	5.0275	5.5614	3.0999	6.3614	4.9247	4.3219	3.8429	3.2256	2.7406	SYP71	Syntaxin of plants 71 [Theobroma cacao]	-	GO:0016020//membrane;GO:0005911//cell-cell junction;GO:0043229//intracellular organelle;GO:0044424//intracellular part;GO:0044425//membrane part;GO:0005622//intracellular;GO:0030054//cell junction;GO:0043226//organelle;GO:0044464//cell part;GO:0005623//cell;GO:0043227//membrane-bounded organelle;GO:0043231//intracellular membrane-bounded organelle;GO:0031224//intrinsic component of membrane	GO:0022892//substrate-specific transporter activity;GO:0005215//transporter activity	GO:0034613//cellular protein localization;GO:0071702//organic substance transport;GO:0006886//intracellular protein transport;GO:0044765//single-organism transport;GO:0046907//intracellular transport;GO:0033036//macromolecule localization;GO:1902578//single-organism localization;GO:0008104//protein localization;GO:0070727//cellular macromolecule localization;GO:0061024//membrane organization;GO:0…
Unigene0000451	1.3876	1.8467	1.146	1.4488	0.7545	1.1276	0.746	1.0002	0.3407	0.6384	0.1709	0.2138	0.0939	0	0.5271	-	--	-	-	-	-
Unigene0000452	6.3787	8.8091	8.4251	6.8849	8.5834	6.867	6.8232	5.9995	7.5118	7.9535	8.2419	7.4888	5.8114	3.8082	5.6414	-	DUF4050 domain-containing protein [Cephalotus follicularis]	-	-	-	-
Unigene0000453	0.2261	0.677	0.6442	0.6787	0.3043	0.5611	0.1823	0.1222	0.2186	0.234	0.282	0.1306	0.1721	0.2971	0.2209	-	PREDICTED: probable tetraacyldisaccharide 4'-kinase, mitochondrial [Ricinus communis]	-	-	GO:0003824//catalytic activity;GO:0016740//transferase activity;GO:0016772//transferase activity, transferring phosphorus-containing groups;GO:0016301//kinase activity	GO:0044710//single-organism metabolic process;GO:0006793//phosphorus metabolic process;GO:0009058//biosynthetic process;GO:0006629//lipid metabolic process;GO:0090407//organophosphate biosynthetic process;GO:0006644//phospholipid metabolic process;GO:0044699//single-organism process;GO:0044255//cellular lipid metabolic process;GO:0008610//lipid biosynthetic process;GO:0019637//organophosphate met…
Unigene0000454	3.3449	3.7416	1.903	2.7163	2.1823	3.0416	2.0645	2.143	1.5056	3.737	2.266	2.1182	3.2428	0.9766	2.8438	-	PREDICTED: Niemann-Pick C1 protein-like isoform X2 [Nelumbo nucifera]	-	-	-	-
Unigene0000455	24.6687	23.6234	24.1487	24.893	27.4169	24.6593	27.4028	26.5961	29.7999	26.4666	25.5738	27.9141	21.9609	12.063	14.683	sart3	PREDICTED: squamous cell carcinoma antigen recognized by T-cells 3 [Ricinus communis]	-	GO:0043231//intracellular membrane-bounded organelle;GO:0043226//organelle;GO:0043227//membrane-bounded organelle;GO:0044464//cell part;GO:0005623//cell;GO:0044424//intracellular part;GO:0005622//intracellular;GO:0043229//intracellular organelle	GO:0097159//organic cyclic compound binding;GO:0005488//binding	GO:0044260//cellular macromolecule metabolic process;GO:0043170//macromolecule metabolic process;GO:0006725//cellular aromatic compound metabolic process;GO:0044238//primary metabolic process;GO:0044237//cellular metabolic process;GO:0071704//organic substance metabolic process;GO:0046483//heterocycle metabolic process;GO:0006139//nucleobase-containing compound metabolic process;GO:0009987//cellu…
Unigene0000456	4.2863	3.5522	4.4379	3.77	3.142	3.851	4.3842	3.5974	3.5288	4.518	6.2123	4.8094	3.1372	0.767	2.6718	B3GALT14	PREDICTED: probable beta-1,3-galactosyltransferase 14 [Jatropha curcas]	-	GO:0044425//membrane part;GO:0031224//intrinsic component of membrane;GO:0016020//membrane	GO:0016758//transferase activity, transferring hexosyl groups;GO:0016757//transferase activity, transferring glycosyl groups;GO:0035250//UDP-galactosyltransferase activity;GO:0003824//catalytic activity;GO:0008378//galactosyltransferase activity;GO:0016740//transferase activity;GO:0008194//UDP-glycosyltransferase activity	GO:0043412//macromolecule modification;GO:0019538//protein metabolic process;GO:0044260//cellular macromolecule metabolic process;GO:0036211//protein modification process;GO:0044238//primary metabolic process;GO:0006464//cellular protein modification process;GO:0071704//organic substance metabolic process;GO:0043170//macromolecule metabolic process;GO:0009987//cellular process;GO:0044267//cellula…
Unigene0000457	11.3404	7.9282	7.8332	6.6705	5.7998	7.4034	1.5068	2.2691	3.2464	11.5889	0.8281	1.1441	10.4547	40.185	12.7106	NET3A	PREDICTED: protein NETWORKED 3C [Ricinus communis]	-	-	-	-
Unigene0000458	0.5224	0.4232	0.719	0.5151	0.142	0.5761	0.5304	0.502	0.6413	0.8926	0.933	0.6438	0.4947	0.1144	0.2268	-	--	-	-	-	-
Unigene0000459	0.498	0.1037	0.2961	0.208	0.195	0.6244	0.4283	0	0.11	0.7069	0.3313	0.0921	0	0	0.2919	-	--	-	-	-	-
Unigene0000460	14.4639	14.4408	14.7788	14.544	14.96	15.7702	13.9427	12.4158	13.5846	13.319	10.8238	11.749	17.6226	15.3266	16.9563	EIL3	PREDICTED: ETHYLENE INSENSITIVE 3-like 3 protein [Ricinus communis]	ko04075//Plant hormone signal transduction//Signal transduction//Environmental Information Processing	GO:0005622//intracellular;GO:0043227//membrane-bounded organelle;GO:0043231//intracellular membrane-bounded organelle;GO:0005623//cell;GO:0043226//organelle;GO:0043229//intracellular organelle;GO:0044464//cell part;GO:0044424//intracellular part	-	GO:0010468//regulation of gene expression;GO:0060255//regulation of macromolecule metabolic process;GO:0050789//regulation of biological process;GO:0019222//regulation of metabolic process;GO:0065007//biological regulation
Unigene0000461	1.4522	3.4902	4.5087	4.1458	3.4685	3.4058	9.8154	6.5768	4.0504	52.5933	6.9911	5.3406	4.8837	2.5751	9.1757	-	PREDICTED: uncharacterized protein LOC105125506 isoform X2 [Populus euphratica]	-	-	-	-
Unigene0000462	13.3735	11.4481	12.0735	15.1162	12.6826	13.9364	23.9513	23.0414	25.7194	24.3732	30.7224	33.3649	13.824	2.7887	8.9337	-	--	-	-	-	-
Unigene0000463	0.5533	0.2305	0.1097	0.4622	0	0.5781	0.4759	0.2393	0.6114	0.2618	0.1227	0.5114	0	0	0.1081	-	--	-	-	-	-
Unigene0000464	0.2509	0.2613	0.2486	0.2619	0.1228	0.1311	0.2023	0	0.1386	0.4452	0.1391	0.2319	0.2291	0	0.1225	-	--	-	-	-	-
Unigene0000465	38.999	47.2443	55.4994	34.8236	44.2983	35.1878	43.2271	45.4816	31.8745	57.6382	47.0683	27.9307	23.7602	18.6093	26.3634	-	ribosomal family protein [Populus trichocarpa]	-	GO:0044464//cell part;GO:0043227//membrane-bounded organelle;GO:0005622//intracellular;GO:0043231//intracellular membrane-bounded organelle;GO:0005623//cell;GO:0044435//plastid part;GO:0043226//organelle;GO:0044422//organelle part;GO:0031975//envelope;GO:0009536//plastid;GO:0043229//intracellular organelle;GO:0009507//chloroplast;GO:0044446//intracellular organelle part;GO:0009526//plastid envelo…	-	-
Unigene0000466	11.6404	11.0656	10.8373	10.664	10.8005	11.6356	11.5765	10.2716	10.0885	22.0598	14.2441	10.5724	8.1129	2.7677	8.8947	FUT11	PREDICTED: glycoprotein 3-alpha-L-fucosyltransferase A [Ricinus communis]	-	GO:0012505//endomembrane system;GO:0043227//membrane-bounded organelle;GO:0043231//intracellular membrane-bounded organelle;GO:0044444//cytoplasmic part;GO:0044422//organelle part;GO:0005737//cytoplasm;GO:0044424//intracellular part;GO:0043226//organelle;GO:0044425//membrane part;GO:0031224//intrinsic component of membrane;GO:0016020//membrane;GO:0005794//Golgi apparatus;GO:0000139//Golgi membran…	GO:0008417//fucosyltransferase activity;GO:0003824//catalytic activity;GO:0016740//transferase activity;GO:0016757//transferase activity, transferring glycosyl groups;GO:0016758//transferase activity, transferring hexosyl groups;GO:0046920//alpha-(1->3)-fucosyltransferase activity	GO:0043170//macromolecule metabolic process;GO:0005975//carbohydrate metabolic process;GO:0008152//metabolic process;GO:0009987//cellular process;GO:0044699//single-organism process;GO:0044237//cellular metabolic process;GO:0044710//single-organism metabolic process;GO:0043412//macromolecule modification;GO:0044238//primary metabolic process;GO:0044723//single-organism carbohydrate metabolic proc…
Unigene0000467	0.2032	0.1511	0.7766	0.2121	0.7669	0.8793	0.9361	0.3765	1.0581	0	0.933	1.7703	0.0707	0	0	-	--	-	-	-	-
Unigene0000468	0.2884	0.3004	0.4764	0	0.0941	1.4063	0.5168	0.5197	0.3187	0.2275	0	0.2666	0.3512	0	0	-	--	-	-	-	-
Unigene0000469	0.264	0.3665	0	0	0.1722	0.4596	0.473	0.1903	0.5833	0.3123	0.1951	0.6506	0.5356	0.2312	0.0859	NYC1	PREDICTED: probable chlorophyll(ide) b reductase NYC1, chloroplastic [Ricinus communis]	ko00860//Porphyrin and chlorophyll metabolism//Metabolism of cofactors and vitamins//Metabolism	-	GO:0016614//oxidoreductase activity, acting on CH-OH group of donors;GO:0016616//oxidoreductase activity, acting on the CH-OH group of donors, NAD or NADP as acceptor;GO:0016491//oxidoreductase activity;GO:0003824//catalytic activity	GO:0044699//single-organism process;GO:0008152//metabolic process;GO:0044710//single-organism metabolic process
Unigene0000470	0.6572	1.445	1.4473	1.3342	0.929	1.03	1.2954	1.4211	1.0488	0.216	1.4166	1.451	0.1334	0.0959	0.428	ADF9	BnaA03g39180D [Brassica napus]	-	-	-	-
Unigene0000471	0	8.8076	0	0	0	0	0	0	0	0	0	0	0	0	0	CAB-151	PREDICTED: chlorophyll a-b binding protein 215, chloroplastic [Arachis duranensis]	ko00196//Photosynthesis - antenna proteins//Energy metabolism//Metabolism	GO:0044424//intracellular part;GO:0034357//photosynthetic membrane;GO:0032991//macromolecular complex;GO:0098796//membrane protein complex;GO:0043234//protein complex;GO:0005622//intracellular;GO:0044464//cell part;GO:0044436//thylakoid part;GO:0016020//membrane;GO:0009521//photosystem;GO:0009579//thylakoid;GO:0005623//cell;GO:0031224//intrinsic component of membrane;GO:0044425//membrane part	GO:0043167//ion binding;GO:0046906//tetrapyrrole binding;GO:0043169//cation binding;GO:0005488//binding;GO:0097159//organic cyclic compound binding;GO:1901363//heterocyclic compound binding	GO:0043170//macromolecule metabolic process;GO:0006464//cellular protein modification process;GO:0044237//cellular metabolic process;GO:0043412//macromolecule modification;GO:0009987//cellular process;GO:0008152//metabolic process;GO:0044267//cellular protein metabolic process;GO:0036211//protein modification process;GO:0044260//cellular macromolecule metabolic process;GO:0019538//protein metabol…
Unigene0000472	8.7881	8.2611	8.8841	9.2233	8.4469	9.1202	10.6636	9.671	9.5507	10.2026	10.4304	9.3844	6.4673	5.374	5.8462	POLR3F	PREDICTED: DNA-directed RNA polymerase III subunit RPC6 [Ricinus communis]	ko00230//Purine metabolism//Nucleotide metabolism//Metabolism;ko00240//Pyrimidine metabolism//Nucleotide metabolism//Metabolism;ko03020//RNA polymerase//Transcription//Genetic Information Processing	GO:0043226//organelle;GO:0043231//intracellular membrane-bounded organelle;GO:0005622//intracellular;GO:0005737//cytoplasm;GO:0044444//cytoplasmic part;GO:0044424//intracellular part;GO:0043227//membrane-bounded organelle;GO:0009536//plastid;GO:0044464//cell part;GO:0005623//cell;GO:0043229//intracellular organelle	GO:0016779//nucleotidyltransferase activity;GO:0016772//transferase activity, transferring phosphorus-containing groups;GO:0034062//RNA polymerase activity;GO:0016740//transferase activity;GO:0003824//catalytic activity	GO:0009059//macromolecule biosynthetic process;GO:0008152//metabolic process;GO:0043170//macromolecule metabolic process;GO:0009987//cellular process;GO:0071704//organic substance metabolic process;GO:0044237//cellular metabolic process;GO:0034645//cellular macromolecule biosynthetic process;GO:0044260//cellular macromolecule metabolic process;GO:0044249//cellular biosynthetic process;GO:1901576/…
Unigene0000473	56.1984	49.724	47.3014	47.202	42.2847	50.3515	38.2167	44.5587	41.2208	43.4033	28.5228	38.0064	33.9069	17.6868	21.8332	EFTUD2	PREDICTED: 116 kDa U5 small nuclear ribonucleoprotein component [Ricinus communis]	ko03040//Spliceosome//Transcription//Genetic Information Processing	GO:0044423//virion part;GO:0032991//macromolecular complex;GO:0019012//virion	GO:0032550//purine ribonucleoside binding;GO:0003824//catalytic activity;GO:0005488//binding;GO:0017111//nucleoside-triphosphatase activity;GO:0097367//carbohydrate derivative binding;GO:0016818//hydrolase activity, acting on acid anhydrides, in phosphorus-containing anhydrides;GO:0032549//ribonucleoside binding;GO:0016787//hydrolase activity;GO:0097159//organic cyclic compound binding;GO:0001883…	-
Unigene0000474	0.2018	0.4413	0.32	0.4003	0.4345	0.6957	0.5207	0.2182	0.1561	0.8355	0.4921	0.5036	0	0.0265	0.276	-	--	-	-	-	-
Unigene0000475	4.9983	1.8929	1.2609	1.613	1.7788	1.6141	2.2472	1.4738	1.8073	1.1825	1.2089	2.7718	2.8767	0.7164	0.4439	-	--	-	-	-	-
Unigene0000476	16.8099	15.9761	13.4118	8.7521	13.7823	12.1462	6.7803	17.5557	15.3861	0.5044	0.2239	0.4563	0.6831	2.1231	0.1754	GH3.6	PREDICTED: indole-3-acetic acid-amido synthetase GH3.6 [Ricinus communis]	ko04075//Plant hormone signal transduction//Signal transduction//Environmental Information Processing	-	-	-
Unigene0000477	22.7331	24.4463	21.4093	20.8342	20.8452	19.2221	16.9806	16.5986	17.6601	15.0379	12.111	12.2714	13.0757	7.4907	10.9826	D6PKL2	PREDICTED: LOW QUALITY PROTEIN: serine/threonine-protein kinase D6PK [Ricinus communis]	-	-	GO:0032550//purine ribonucleoside binding;GO:1901363//heterocyclic compound binding;GO:0097159//organic cyclic compound binding;GO:0003824//catalytic activity;GO:0016772//transferase activity, transferring phosphorus-containing groups;GO:0001883//purine nucleoside binding;GO:0032549//ribonucleoside binding;GO:0016773//phosphotransferase activity, alcohol group as acceptor;GO:0004672//protein kina…	GO:0006793//phosphorus metabolic process;GO:0006464//cellular protein modification process;GO:0044260//cellular macromolecule metabolic process;GO:0044237//cellular metabolic process;GO:0006796//phosphate-containing compound metabolic process;GO:0044267//cellular protein metabolic process;GO:0036211//protein modification process;GO:0008152//metabolic process;GO:0071704//organic substance metaboli…
Unigene0000478	26.2732	30.0414	26.8894	22.4085	23.5412	23.1622	18.0289	18.5651	21.2694	19.7221	13.4025	14.6529	15.8248	5.3647	11.024	WNK1	PREDICTED: probable serine/threonine-protein kinase WNK9 isoform X2 [Ricinus communis]	-	-	GO:0016301//kinase activity;GO:0032549//ribonucleoside binding;GO:0016740//transferase activity;GO:0097367//carbohydrate derivative binding;GO:0001883//purine nucleoside binding;GO:0016773//phosphotransferase activity, alcohol group as acceptor;GO:0001882//nucleoside binding;GO:0003824//catalytic activity;GO:0097159//organic cyclic compound binding;GO:0032550//purine ribonucleoside binding;GO:190…	GO:0044238//primary metabolic process;GO:0006796//phosphate-containing compound metabolic process;GO:0008152//metabolic process;GO:0009987//cellular process;GO:0071704//organic substance metabolic process;GO:0036211//protein modification process;GO:0044267//cellular protein metabolic process;GO:0044237//cellular metabolic process;GO:0006793//phosphorus metabolic process;GO:0006464//cellular prote…
Unigene0000479	2.7578	2.9225	3.5961	3.2835	3.2039	2.3589	6.3807	5.1089	5.1673	12.763	11.3528	8.1235	5.8904	2.4156	3.2924	At5g67140	PREDICTED: F-box protein At5g67140 [Jatropha curcas]	-	-	GO:0003824//catalytic activity	-
Unigene0000480	0.1606	1.2548	1.0349	0	0.393	0.5875	0.5182	0.1737	0.71	0.19	0.7124	0.8909	0.5868	0.1055	0.1569	-	--	-	-	-	-
Unigene0000481	26.4712	26.6594	23.5229	23.1517	26.2687	23.1395	18.5274	19.2327	21.6134	17.682	15.7487	15.968	10.8287	4.4634	8.5674	TULP3	PREDICTED: tubby-like F-box protein 3 [Jatropha curcas]	-	-	GO:0003824//catalytic activity	-
Unigene0000482	3.6051	8.5135	5.4423	2.9325	6.2768	4.6425	0.8563	1.8129	3.7053	0.1984	0.6971	1.0848	0.2552	0.2203	0.2866	-	Cell cycle progression protein 1 [Theobroma cacao]	-	GO:0005623//cell;GO:0044464//cell part;GO:0034357//photosynthetic membrane;GO:0044424//intracellular part;GO:0016020//membrane;GO:0005622//intracellular;GO:0044436//thylakoid part;GO:0009579//thylakoid	-	-
Unigene0000483	0.6675	0.8161	1.4093	0.4394	0.8379	1.0309	0.7176	0.3138	0.497	0.8411	0.5469	0.3219	0.265	0.0763	0.3118	LSM8	PREDICTED: sm-like protein LSM8 [Ricinus communis]	ko03040//Spliceosome//Transcription//Genetic Information Processing;ko03018//RNA degradation//Folding, sorting and degradation//Genetic Information Processing	GO:0032991//macromolecular complex	-	-
Unigene0000484	0.6978	1.0652	1.0041	0.9781	0.6922	0.9188	0.5344	0.1447	0.5069	0.6558	0.5616	0.6449	0.3026	0.54	0.2801	RH21	PREDICTED: DEAD-box ATP-dependent RNA helicase 21 [Vitis vinifera]	ko03040//Spliceosome//Transcription//Genetic Information Processing	-	GO:0016818//hydrolase activity, acting on acid anhydrides, in phosphorus-containing anhydrides;GO:0001882//nucleoside binding;GO:0005488//binding;GO:0036094//small molecule binding;GO:0032550//purine ribonucleoside binding;GO:1901363//heterocyclic compound binding;GO:0001883//purine nucleoside binding;GO:0097367//carbohydrate derivative binding;GO:0032549//ribonucleoside binding;GO:0097159//organ…	-
Unigene0000485	0.1197	0	0	0.5	0	0	0.5148	0	0	0.1416	0.3981	0.1106	0.4373	1.5729	0	-	--	-	-	-	-
Unigene0000486	14.4365	10.0908	9.9861	11.1278	13.0852	9.8192	8.8543	12.6753	10.3837	10.5446	10.0965	9.0445	9.0831	8.9111	5.9625	-	--	-	-	-	-
Unigene0000487	0.0415	0	0.0823	0	0	0	0.1116	0.0225	0.1377	7.9106	0.6907	0.096	1.1631	0.0273	0.4666	CYCD4-1	PREDICTED: cyclin-D4-1 [Ricinus communis]	-	-	-	-
Unigene0000488	0.5253	0.766	0.7289	0.3291	0.9254	0.2195	0.113	0	0	0.1243	0	0	0.5117	0.138	0.7184	-	--	-	-	-	-
Unigene0000489	0	0.3718	0.0884	0.2796	0.0873	0.1865	0.3838	0.4825	0.2958	1.9004	2.4735	0.9899	0.4346	0	0.6103	-	hypothetical protein glysoja_022734 [Glycine soja]	-	-	-	-
Unigene0000490	11.0615	11.161	10.4861	8.977	9.5655	8.8607	6.6945	5.9664	6.7775	5.4133	3.8645	6.9162	5.8038	3.0103	2.0094	At4g03230	PREDICTED: G-type lectin S-receptor-like serine/threonine-protein kinase At4g03230 isoform X1 [Jatropha curcas]	-	-	-	-
Unigene0000491	0	0.8345	0.1222	0.1609	0.5429	0.9659	0.0663	0	0	18.8475	2.5623	1.9938	1.876	0.4049	12.9744	-	hypothetical protein MANES_S079300 [Manihot esculenta]	-	-	-	-
Unigene0000492	0.6251	0.9404	0.5507	0.9065	0.8837	1.016	0.4854	0.6383	0.6907	0.5752	0.77	0.5778	0.2114	1.1407	0.1357	-	--	-	-	-	-
Unigene0000493	4.0855	4.2818	3.3057	4.0226	3.3403	4.9168	3.0024	1.9569	3.4282	3.4258	3.1818	2.5332	1.574	1.4269	1.768	DCL	PREDICTED: protein DCL, chloroplastic [Jatropha curcas]	-	-	-	-
Unigene0000494	0.3295	1.5197	0.933	0.0983	1.2898	2.6557	0	1.0178	0.8841	5.5683	0.8349	0.435	9.1693	11.1941	8.1844	TIFY5A	PREDICTED: protein TIFY 5A [Ricinus communis]	-	-	-	-
Unigene0000495	1.1392	1.1017	1.6129	1.4656	1.3936	2.2955	1.1811	1.0558	1.6633	2.0215	1.2855	1.805	1.065	0.7751	0.8346	-	--	-	-	-	-
Unigene0000496	6.2474	7.0356	8.6669	4.7295	5.7091	6.4451	5.3374	4.1728	5.6412	6.6284	5.01	5.9483	6.3501	3.0962	5.7598	SULTR4;1	PREDICTED: probable sulfate transporter 4.2 [Ziziphus jujuba]	-	GO:0031224//intrinsic component of membrane;GO:0016020//membrane;GO:0044425//membrane part	GO:0015103//inorganic anion transmembrane transporter activity;GO:0005215//transporter activity;GO:0008509//anion transmembrane transporter activity;GO:0015075//ion transmembrane transporter activity;GO:0022891//substrate-specific transmembrane transporter activity;GO:0022857//transmembrane transporter activity;GO:0022892//substrate-specific transporter activity	GO:0015698//inorganic anion transport;GO:0044699//single-organism process;GO:0072348//sulfur compound transport;GO:0006811//ion transport;GO:1902578//single-organism localization;GO:0051179//localization;GO:0008272//sulfate transport;GO:0006820//anion transport;GO:0009987//cellular process;GO:0006810//transport;GO:0051234//establishment of localization;GO:0044763//single-organism cellular process…
Unigene0000497	0.8922	0.7603	1.1253	1.609	0.3175	0.5932	1.3952	0.0877	0.8065	0.9595	0	0.7496	0.1975	0.3197	0.0792	-	--	-	-	-	-
Unigene0000498	0	0	0	0.2008	0	0	0	0	0.2124	0	0	0.0889	0	0	0.0939	-	--	-	-	-	-
Unigene0000499	7.2057	8.5495	10.3952	9.428	6.9625	6.2895	4.8051	7.9878	4.8372	0	1.8201	3.2877	0	0	0	-	--	-	-	-	-
Unigene0000500	0.3142	0.8999	0.7006	0.4101	0.5381	0.3283	0.5912	0.5096	0.6943	0.3717	0.6966	0.1452	0.5738	0	0.5371	-	--	-	-	-	-
Unigene0000501	0.651	0	0.1613	0	0.5575	0.085	0.4374	0	0.0899	0.5776	0.6315	0.1504	0.5944	0.4277	0.159	-	--	-	-	-	-
Unigene0000502	1.1129	0.7968	1.6543	0.2179	0.6126	0.436	0.0748	0.4512	0.3074	0.6582	0.1542	0.0643	0	0	0	-	--	-	-	-	-
Unigene0000503	15.0049	14.2941	13.0281	11.6569	12.4949	10.6761	7.5036	8.3763	8.4798	9.0923	6.1823	6.7437	4.1605	2.1572	3.9306	kif11	PREDICTED: centromere-associated protein E [Jatropha curcas]	-	GO:0043226//organelle;GO:0044464//cell part;GO:0005856//cytoskeleton;GO:0044446//intracellular organelle part;GO:0015630//microtubule cytoskeleton;GO:0005622//intracellular;GO:0043234//protein complex;GO:0043232//intracellular non-membrane-bounded organelle;GO:0044422//organelle part;GO:0032991//macromolecular complex;GO:0044424//intracellular part;GO:0044430//cytoskeletal part;GO:0005875//microt…	GO:1901363//heterocyclic compound binding;GO:0008092//cytoskeletal protein binding;GO:0005488//binding;GO:0015631//tubulin binding;GO:0036094//small molecule binding;GO:0016462//pyrophosphatase activity;GO:0003824//catalytic activity;GO:0005515//protein binding;GO:0032550//purine ribonucleoside binding;GO:0016817//hydrolase activity, acting on acid anhydrides;GO:0017111//nucleoside-triphosphatase…	GO:0044699//single-organism process;GO:0044763//single-organism cellular process;GO:0007017//microtubule-based process;GO:0009987//cellular process
Unigene0000504	21.6148	16.7392	21.6171	21.3278	19.7973	17.2887	20.3445	19.603	19.6824	27.3019	22.8207	24.5508	12.7241	7.75	7.3859	-	--	-	-	-	-
Unigene0000505	1.4164	1.1801	1.2914	1.0648	1.0997	0.8287	0.9238	0.4186	0.9598	1.7761	0.806	0.4975	0.5748	0.9057	0.6272	TIC40	PREDICTED: protein TIC 40, chloroplastic-like, partial [Pyrus x bretschneideri]	-	GO:0044444//cytoplasmic part;GO:0031090//organelle membrane;GO:0044434//chloroplast part;GO:0044422//organelle part;GO:0009536//plastid;GO:0005622//intracellular;GO:0019866//organelle inner membrane;GO:0043231//intracellular membrane-bounded organelle;GO:0043229//intracellular organelle;GO:0009526//plastid envelope;GO:0031975//envelope;GO:0031967//organelle envelope;GO:0043226//organelle;GO:00432…	-	GO:0006996//organelle organization;GO:0071840//cellular component organization or biogenesis;GO:0051179//localization;GO:0009987//cellular process;GO:0006810//transport;GO:0009657//plastid organization;GO:0051234//establishment of localization;GO:0016043//cellular component organization
Unigene0000506	15.7115	15.4342	15.3496	13.1933	14.7577	15.3862	10.8384	9.1414	12.3802	8.1224	9.0229	9.6264	4.7397	2.7589	3.5305	-	PREDICTED: probable GMP synthase [glutamine-hydrolyzing] isoform X1 [Ricinus communis]	ko03410//Base excision repair//Replication and repair//Genetic Information Processing	-	GO:0016787//hydrolase activity;GO:0019104//DNA N-glycosylase activity;GO:0003905//alkylbase DNA N-glycosylase activity;GO:0003824//catalytic activity;GO:0043733//DNA-3-methylbase glycosylase activity;GO:0016799//hydrolase activity, hydrolyzing N-glycosyl compounds;GO:0016798//hydrolase activity, acting on glycosyl bonds	GO:0006139//nucleobase-containing compound metabolic process;GO:0051716//cellular response to stimulus;GO:0090304//nucleic acid metabolic process;GO:0006281//DNA repair;GO:0044237//cellular metabolic process;GO:0008152//metabolic process;GO:0071704//organic substance metabolic process;GO:0006304//DNA modification;GO:0044238//primary metabolic process;GO:0044699//single-organism process;GO:1901360…
Unigene0000507	1.3423	0.9553	1.2194	1.1446	0.7225	0.561	0.8659	0.8466	1.0876	0.2647	0.7937	1.1373	0.3541	0.2646	0.1967	-	--	-	-	-	-
Unigene0000508	2.8228	2.4033	2.3029	1.8434	2.3266	1.9736	2.3079	1.3577	2.0515	3.0027	3.165	0.9473	2.4697	1.7204	2.9985	GIP	Retrovirus-related Pol polyprotein from transposon TNT 1-94, partial [Cajanus cajan]	-	-	-	-
Unigene0000509	16.1624	16.7876	15.781	14.1221	15.5881	15.4591	13.8379	14.5534	12.8167	7.9976	10.5187	9.4429	6.1403	2.9343	4.02	MED33B	PREDICTED: mediator of RNA polymerase II transcription subunit 33B [Ricinus communis]	-	GO:0032991//macromolecular complex;GO:0043234//protein complex	-	GO:0008152//metabolic process;GO:0009059//macromolecule biosynthetic process;GO:0009987//cellular process;GO:0009698//phenylpropanoid metabolic process;GO:0065007//biological regulation;GO:0044763//single-organism cellular process;GO:0050789//regulation of biological process;GO:0019748//secondary metabolic process;GO:1901360//organic cyclic compound metabolic process;GO:0044260//cellular macromol…
Unigene0000510	0.7372	0.5972	0.4059	1.5394	0.7214	0.2567	0.3523	0.5314	0.4525	0.1938	0.0908	0.2271	0.1994	0	0.4801	-	--	-	-	-	-
Unigene0000511	0.2964	0.7204	0.9793	0	0.2901	0.6194	0.7436	0.1068	0.1092	0.1169	0	0	0	0.3895	0	-	--	-	-	-	-
Unigene0000512	4.9439	4.1192	3.8092	1.5413	1.5401	3.3174	0.8684	2.1532	2.1541	0.1977	0.7411	0.4376	0.1356	0.0732	0.1904	SCPL25	PREDICTED: serine carboxypeptidase-like 25 [Jatropha curcas]	-	-	GO:0070011//peptidase activity, acting on L-amino acid peptides;GO:0016787//hydrolase activity;GO:0004180//carboxypeptidase activity;GO:0008238//exopeptidase activity;GO:0003824//catalytic activity;GO:0008233//peptidase activity	GO:0071704//organic substance metabolic process;GO:0044238//primary metabolic process;GO:0043170//macromolecule metabolic process;GO:0008152//metabolic process;GO:0019538//protein metabolic process
Unigene0000513	1.3476	1.7512	1.371	1.0708	1.5289	1.545	1.436	0.6447	1.12	1.2697	1.3353	0.7826	0.4791	0.6581	0.8271	-	--	-	-	-	-
Unigene0000514	0.2836	0.1969	0.7144	0.1234	0.3238	0.3704	0.1525	0.4344	0.2873	0.671	1.677	0.0874	28.7478	0.4658	2.7359	PAL	PREDICTED: LOW QUALITY PROTEIN: phenylalanine ammonia-lyase [Ricinus communis]	ko00940//Phenylpropanoid biosynthesis//Biosynthesis of other secondary metabolites//Metabolism;ko00360//Phenylalanine metabolism//Amino acid metabolism//Metabolism	GO:0005622//intracellular;GO:0005623//cell;GO:0044464//cell part;GO:0044424//intracellular part	GO:0016840//carbon-nitrogen lyase activity;GO:0003824//catalytic activity;GO:0016829//lyase activity;GO:0016841//ammonia-lyase activity	GO:0044238//primary metabolic process;GO:1902221//erythrose 4-phosphate/phosphoenolpyruvate family amino acid metabolic process;GO:0044281//small molecule metabolic process;GO:0071704//organic substance metabolic process;GO:0006807//nitrogen compound metabolic process;GO:0009072//aromatic amino acid family metabolic process;GO:0006725//cellular aromatic compound metabolic process;GO:0044237//cell…
Unigene0000515	16.0395	20.4382	15.4873	14.7883	19.291	19.1478	10.1111	11.3336	10.9039	5.9721	11.1641	10.3527	4.6632	3.4432	4.3578	ARF9	Auxin response factor 9 isoform 3 [Theobroma cacao]	ko04075//Plant hormone signal transduction//Signal transduction//Environmental Information Processing	-	-	GO:0065007//biological regulation;GO:0034645//cellular macromolecule biosynthetic process;GO:0044237//cellular metabolic process;GO:0050794//regulation of cellular process;GO:0009058//biosynthetic process;GO:0009719//response to endogenous stimulus;GO:0009059//macromolecule biosynthetic process;GO:0010033//response to organic substance;GO:0042221//response to chemical;GO:0071704//organic substanc…
Unigene0000516	0.7002	0.5543	0.4164	0.3802	0.466	0.2048	0.4517	0.1211	0.3714	0.5301	0.59	0.3883	0.0682	0	0.5472	-	--	-	-	-	-
Unigene0000517	0.673	1.028	0.4446	0.5621	0.1317	0.7031	0.1447	1.1642	0.0991	0.9023	0.5968	0.3317	0.874	0.8253	0.6136	-	--	-	-	-	-
Unigene0000518	0.1145	0.3577	0.1135	0	0.6722	0	0.9847	0.2476	0.3162	0.1354	0.5077	1.111	0	0	0.6151	-	--	-	-	-	-
Unigene0000519	0.6044	0.7973	1.0382	0.2945	0.3155	0.421	0.6065	0.5228	0.4452	1.2393	1.0273	0.5214	0.5887	0	0.2361	PMEI	PREDICTED: probable pectinesterase/pectinesterase inhibitor 61 [Jatropha curcas]	-	-	GO:0003824//catalytic activity;GO:0016788//hydrolase activity, acting on ester bonds;GO:0016787//hydrolase activity;GO:0052689//carboxylic ester hydrolase activity	GO:0050789//regulation of biological process;GO:0019222//regulation of metabolic process;GO:0048519//negative regulation of biological process;GO:0009892//negative regulation of metabolic process;GO:0065007//biological regulation
Unigene0000520	2.3553	2.6231	2.8738	1.6489	2.1185	3.1862	1.654	2.9292	2.8279	4.1712	2.5355	1.5351	4.7405	1.0733	2.2076	-	PREDICTED: uncharacterized protein LOC8273808 [Ricinus communis]	-	-	-	-
Unigene0000521	86.542	81.542	77.8384	90.7351	76.6595	91.8894	85.6828	83.8686	97.7384	23.2904	60.235	80.7165	26.4097	9.2726	13.817	BHLH145	PREDICTED: transcription factor bHLH143 isoform X1 [Ricinus communis]	-	-	-	-
Unigene0000522	7.935	8.2436	8.6916	6.9818	8.0781	6.699	7.6437	5.2112	7.0896	5.3704	8.8619	7.6426	2.7397	1.5816	2.5293	-	PREDICTED: histidine triad nucleotide-binding protein 3 isoform X2 [Ricinus communis]	-	-	-	-
Unigene0000523	49.8804	40.4488	48.7353	50.7292	44.8887	48.7313	55.6427	54.8809	59.3394	50.3668	66.4063	75.7921	33.9905	46.6584	36.1839	FER2	PREDICTED: protein MID1-COMPLEMENTING ACTIVITY 2-like [Jatropha curcas]	-	-	-	-
Unigene0000524	17.8461	15.3396	12.4236	11.4067	11.4941	14.0637	10.4646	14.4917	12.1021	17.2203	8.1693	7.0928	11.9431	5.0227	8.2691	Os03g0328900	PREDICTED: zinc finger CCCH domain-containing protein 53 isoform X2 [Ricinus communis]	-	-	GO:0043167//ion binding;GO:0003676//nucleic acid binding;GO:0043169//cation binding;GO:1901363//heterocyclic compound binding;GO:0005488//binding;GO:0097159//organic cyclic compound binding	-
Unigene0000525	119.597	108.147	123.936	130.26	118.212	124.73	119.622	134.656	132.153	125.495	91.5938	97.4979	89.1652	32.5856	56.0225	RPL13B	PREDICTED: 60S ribosomal protein L13-1-like [Jatropha curcas]	ko03010//Ribosome//Translation//Genetic Information Processing	GO:0030529//intracellular ribonucleoprotein complex;GO:0005622//intracellular;GO:0005623//cell;GO:1990904//ribonucleoprotein complex;GO:0032991//macromolecular complex;GO:0044464//cell part;GO:0044424//intracellular part	-	GO:0043170//macromolecule metabolic process;GO:0010467//gene expression;GO:0008152//metabolic process;GO:0071704//organic substance metabolic process
Unigene0000526	0.1733	0.6017	0.3435	0.2413	1.0177	0.4225	0.0621	0.1249	0.2553	0.0683	0	0.3204	0	0	0	-	--	-	-	-	-
Unigene0000527	4.3466	4.067	3.2317	2.6646	4.0555	4.0037	4.9301	2.0059	3.7506	4.6003	5.2766	5.4737	4.1822	2.2407	3.8699	GIP	PREDICTED: uncharacterized mitochondrial protein AtMg00810-like [Nicotiana tabacum]	-	-	-	-
Unigene0000528	39.68	43.6368	51.9649	58.0258	52.6998	52.6416	58.3975	73.9338	70.4491	163.121	93.817	67.1715	93.8237	70.9394	76.848	-	PREDICTED: glycine-rich protein A3-like [Juglans regia]	-	-	-	-
Unigene0000529	1.7373	2.5464	2.6781	1.1421	1.7631	1.6134	4.3581	2.0174	3.1279	1.4462	3.2098	4.9358	0.3133	0.0845	0	-	--	-	-	-	-
Unigene0000530	7.2472	9.096	15.101	6.3056	6.0013	8.6396	31.9658	11.251	10.5735	13.2992	6.9011	11.2494	8.484	16.2361	21.8727	-	hypothetical protein SORBIDRAFT_0351s002020, partial [Sorghum bicolor]	-	-	-	-
Unigene0000531	0.7949	1.9869	2.6194	1.9089	2.1393	3.2182	4.4441	4.6625	4.3913	0.9874	3.9875	5.2347	0.3871	0.0522	0.1165	PIN4	PREDICTED: auxin efflux carrier component 8 [Theobroma cacao]	-	GO:0044425//membrane part;GO:0016020//membrane;GO:0031224//intrinsic component of membrane	-	GO:0050794//regulation of cellular process;GO:0023051//regulation of signaling;GO:0044767//single-organism developmental process;GO:0048229//gametophyte development;GO:0032501//multicellular organismal process;GO:0009966//regulation of signal transduction;GO:0007275//multicellular organism development;GO:0048583//regulation of response to stimulus;GO:0042592//homeostatic process;GO:0048878//chemi…
Unigene0000532	0.3024	0.315	0.5994	0.1053	0.592	0.316	0.4335	0.436	0.8911	0.477	0.5588	0.4659	0.1227	0	0.2954	-	--	-	-	-	-
Unigene0000533	0.5095	1.2602	1.0729	0.1995	1.1218	0.4658	0.2054	0	0.5629	0.6027	0.2824	0.5886	0	0	0	-	--	-	-	-	-
Unigene0000534	7.6193	6.595	7.227	6.4196	6.7769	5.9117	7.5329	3.4453	6.1839	6.3793	5.0272	5.3429	4.8496	2.9254	4.4097	At3g22470	PREDICTED: pentatricopeptide repeat-containing protein At1g63330-like [Jatropha curcas]	-	-	-	-
Unigene0000535	0.4789	0.2137	0.2373	0	0.1339	0.3216	0.3677	0.4068	0.4157	0.6474	0.7963	0.7271	0.9578	0.5842	0.8687	-	Retrovirus-related Pol polyprotein LINE-1, partial [Cajanus cajan]	-	-	-	-
Unigene0000536	17.0143	26.3365	18.9075	23.8937	33.7124	31.4919	43.382	42.58	35.6724	44.9663	64.2192	61.1127	24.0723	12.5865	16.6513	BAHD1	PREDICTED: BAHD acyltransferase At5g47980 [Ricinus communis]	-	-	GO:0016747//transferase activity, transferring acyl groups other than amino-acyl groups;GO:0016746//transferase activity, transferring acyl groups;GO:0003824//catalytic activity;GO:0016740//transferase activity	GO:0009719//response to endogenous stimulus;GO:0050896//response to stimulus;GO:0010033//response to organic substance;GO:0009725//response to hormone;GO:0042221//response to chemical
Unigene0000537	0.6396	0.6662	0.5434	0.3816	0.4024	0.2864	0	0	0.3029	1.6214	0	0.0845	7.6764	16.8084	14.817	NPF1.2	PREDICTED: protein NRT1/ PTR FAMILY 1.2 isoform X1 [Ricinus communis]	-	-	-	GO:0051234//establishment of localization;GO:0051179//localization
Unigene0000538	22.0543	24.1512	25.2656	20.6201	21.2074	24.2279	19.1867	21.3526	20.7591	33.5254	17.2478	19.4152	43.3058	35.9283	30.4807	ANN5	PREDICTED: annexin D5 isoform X2 [Ricinus communis]	-	-	GO:0005543//phospholipid binding;GO:0043168//anion binding;GO:0043167//ion binding;GO:0008289//lipid binding;GO:0005488//binding	-
Unigene0000539	18.1832	20.4689	20.0826	16.4346	20.1233	17.2979	19.355	11.6044	19.4421	11.4657	16.7023	18.5079	7.4051	3.6458	6.5759	At3g17430	PREDICTED: probable sugar phosphate/phosphate translocator At3g17430 [Ricinus communis]	-	-	-	-
Unigene0000540	0.7695	0.8976	0.8846	0.3214	0.1205	0.0965	0.2316	0.2995	0.4081	0	0.6483	0.0853	0.1499	0.1213	0.0902	-	--	-	-	-	-
Unigene0000541	0.3192	0.095	0.0904	0.2857	0.3571	0.2859	0.9806	0	0.5039	0.6474	0.8089	1.0959	2.0544	2.6365	1.9601	-	--	-	-	-	-
Unigene0000542	0.5551	0.6883	1.4932	0.8832	1.591	1.229	11.851	14.004	5.7827	0	7.6044	11.7392	0	0	0	BPA1	PREDICTED: binding partner of ACD11 1 isoform X1 [Ricinus communis]	-	-	GO:0005488//binding;GO:0097159//organic cyclic compound binding	-
Unigene0000543	0.4789	0.8312	0.5537	0.5833	0.4686	1.1674	0.5148	1.2943	1.3227	1.3217	0.9732	0.1475	0.583	1.2583	0.5457	-	--	-	-	-	-
Unigene0000544	67.4519	89.1394	68.9032	64.5147	82.3578	64.6112	72.8224	80.6275	55.9288	33.0017	47.3419	32.1772	25.2011	12.622	23.8477	-	--	-	-	-	-
Unigene0000545	8.7392	15.6449	12.6836	2.7226	10.751	14.4971	7.309	8.6674	7.6344	3.8267	10.6237	1.4873	2.8229	0.8846	1.7163	At4g27190	disease resistance protein (CC-NBS-LRR class) family protein [Medicago truncatula]	-	-	-	-
Unigene0000546	0.686	0.7859	0.8838	0.0716	0.8056	1.1467	0.3688	0.0742	0.7579	0.0811	1.673	1.4582	0	0	0.536	AtMg00810	PREDICTED: uncharacterized mitochondrial protein AtMg00810-like [Gossypium arboreum]	-	-	GO:0016772//transferase activity, transferring phosphorus-containing groups;GO:0016740//transferase activity;GO:0003824//catalytic activity	GO:0009987//cellular process;GO:0008152//metabolic process;GO:0044237//cellular metabolic process
Unigene0000547	0.1444	0.5262	0.5007	0.1507	0.0706	0.0754	0.1552	0	0.5582	0.0854	0.08	0	0	4.1725	0	-	PREDICTED: DNA-binding protein SMUBP-2 [Ricinus communis]	-	-	-	-
Unigene0000548	1.007	0.3814	0.3629	0.4779	0.3584	0.5739	0.1968	0	0.5057	0	0	0.5077	0	0.4811	0.2683	-	--	-	-	-	-
Unigene0000549	4.7089	5.5205	3.9418	4.273	6.3938	6.4653	6.5029	8.0233	6.9914	35.775	7.8349	6.5245	15.9285	9.5342	26.9241	At2g41900	PREDICTED: zinc finger CCCH domain-containing protein 30 [Ricinus communis]	-	-	-	-
Unigene0000550	11.3877	9.1874	10.0139	12.3085	12.6357	11.2274	14.9592	12.3122	15.4614	27.1793	13.8243	15.3428	18.8439	7.6918	13.5912	psmG3	PREDICTED: proteasome assembly chaperone 3 isoform X1 [Gossypium arboreum]	-	-	-	-
Unigene0000551	19.7025	18.1435	15.5907	15.8787	17.1258	16.9289	17.3185	18.2193	15.9095	14.1182	18.3653	18.1735	13.7533	7.0878	10.3662	SAC9	PREDICTED: probable phosphoinositide phosphatase SAC9 isoform X1 [Ricinus communis]	-	-	GO:0003824//catalytic activity;GO:0016787//hydrolase activity;GO:0016788//hydrolase activity, acting on ester bonds	-
Unigene0000552	22.4359	22.4562	18.3628	20.8152	27.0376	22.6828	20.4191	19.3906	23.7165	11.9623	15.2991	12.8763	9.0236	7.1657	8.1959	PUB6	PREDICTED: U-box domain-containing protein 6 [Ricinus communis]	-	-	GO:0003824//catalytic activity	GO:0070647//protein modification by small protein conjugation or removal;GO:0036211//protein modification process;GO:0044260//cellular macromolecule metabolic process;GO:0043412//macromolecule modification;GO:0071704//organic substance metabolic process;GO:0044238//primary metabolic process;GO:0044237//cellular metabolic process;GO:0032446//protein modification by small protein conjugation;GO:000…
Unigene0000553	10.5661	10.6518	10.4322	10.0012	10.0644	9.4656	8.7095	7.2581	9.611	15.4154	6.1037	8.1754	28.029	3.7134	14.9829	NRT2.7	PREDICTED: high affinity nitrate transporter 2.7 [Ricinus communis]	ko00910//Nitrogen metabolism//Energy metabolism//Metabolism	-	-	GO:0044763//single-organism cellular process;GO:0009987//cellular process;GO:0044699//single-organism process
Unigene0000554	0.2008	1.0457	0	0	0.3275	0.4895	0.5757	0	0.9614	0.3167	0.742	0.4331	0	0	0	-	--	-	-	-	-
Unigene0000555	11.5764	10.6935	12.2089	10.0591	8.941	10.6833	10.5215	8.3441	10.9057	5.8932	7.3574	12.0416	9.1493	4.3045	6.3592	exgA	PREDICTED: probable glucan 1,3-beta-glucosidase A isoform X3 [Ricinus communis]	-	-	GO:0016787//hydrolase activity;GO:0005488//binding;GO:0003779//actin binding;GO:0008092//cytoskeletal protein binding;GO:0003824//catalytic activity;GO:0005515//protein binding	GO:0016043//cellular component organization;GO:0030029//actin filament-based process;GO:0007010//cytoskeleton organization;GO:0030036//actin cytoskeleton organization;GO:0009987//cellular process;GO:0044763//single-organism cellular process;GO:0044238//primary metabolic process;GO:0008152//metabolic process;GO:0006996//organelle organization;GO:1902589//single-organism organelle organization;GO:0…
Unigene0000556	9.8471	10.1202	9.0768	8.589	10.0259	8.7704	9.0252	8.9602	9.3676	8.9535	6.9244	8.2461	6.9531	4.0481	4.5181	PTAC14	PREDICTED: protein PLASTID TRANSCRIPTIONALLY ACTIVE 14 isoform X2 [Ricinus communis]	-	-	-	-
Unigene0000557	0.3672	0.9038	0.3308	0.5925	0.49	0.7672	0.3589	0.2165	0.2582	0.6713	0.592	0.4628	0.3251	0.5701	0.1956	-	--	-	-	-	-
Unigene0000558	0.2228	0.9863	0.6073	0.1745	0.7632	0.2328	0.0599	0.1205	0	0.0659	0.1853	0.103	0.0678	0	0	At1g12460	PREDICTED: LRR receptor-like serine/threonine-protein kinase FLS2 isoform X4 [Ricinus communis]	-	-	GO:0016740//transferase activity;GO:0003824//catalytic activity;GO:0016772//transferase activity, transferring phosphorus-containing groups	-
Unigene0000559	53.8606	46.084	49.9093	38.3563	38.2505	42.493	18.3436	28.5363	20.2771	13.063	10.5865	13.3686	7.8205	0.143	2.8714	AC97	Actin/actin-like conserved site-containing protein [Cynara cardunculus var. scolymus] [Cynara cardunculus]	-	-	GO:0032550//purine ribonucleoside binding;GO:0001882//nucleoside binding;GO:0032549//ribonucleoside binding;GO:0036094//small molecule binding;GO:1901363//heterocyclic compound binding;GO:0097367//carbohydrate derivative binding;GO:0097159//organic cyclic compound binding;GO:0005488//binding;GO:0001883//purine nucleoside binding	-
Unigene0000560	8.5682	10.2269	8.5705	7.7617	8.0934	7.4164	7.4314	7.6172	7.3309	6.9672	7.8692	6.8954	3.8187	2.6098	3.0014	ST3GAL2	PREDICTED: sialyltransferase-like protein 2 isoform X2 [Vitis vinifera]	-	GO:0044446//intracellular organelle part;GO:0043231//intracellular membrane-bounded organelle;GO:0043229//intracellular organelle;GO:0031984//organelle subcompartment;GO:0044464//cell part;GO:0043227//membrane-bounded organelle;GO:0044422//organelle part;GO:0044424//intracellular part;GO:0005622//intracellular;GO:0043226//organelle;GO:0005623//cell	GO:0003824//catalytic activity;GO:0016757//transferase activity, transferring glycosyl groups;GO:0016740//transferase activity	GO:0008152//metabolic process;GO:0043170//macromolecule metabolic process;GO:0043412//macromolecule modification;GO:0071704//organic substance metabolic process
Unigene0000561	0.1682	0.1752	0.5558	0.1171	0.6037	0.1172	0.3015	0.1213	0.2479	1.1942	0.373	0.1037	0.7511	0	0.1096	-	--	-	-	-	-
Unigene0000562	2.035	0.578	1.2467	1.0817	0.7966	1.8942	1.7901	0.44	2.1257	0.4815	1.1895	1.0601	0.6306	0.2917	0.5783	-	--	-	-	-	-
Unigene0000563	0.2677	0.7436	0.4422	0.5591	0.0873	0.1865	0	0	0	0.8446	0	0.2475	0.326	0	0.0872	-	--	-	-	-	-
Unigene0000564	15.977	19.2775	18.1743	17.6522	16.4307	14.9954	13.8682	16.1648	15.9638	8.3691	10.8048	12.9985	10.6692	11.3314	8.4035	-	PREDICTED: uncharacterized protein LOC8276201 [Ricinus communis]	-	-	-	-
Unigene0000565	20.3469	18.8572	19.9853	16.3009	14.6072	13.7442	17.99	11.6441	13.4962	38.7332	24.6395	28.7593	13.8601	5.2707	6.3191	CYB561A	PREDICTED: transmembrane ascorbate ferrireductase 1 [Jatropha curcas]	-	GO:0044425//membrane part;GO:0031224//intrinsic component of membrane;GO:0016020//membrane	-	GO:0008152//metabolic process;GO:0044710//single-organism metabolic process;GO:0044699//single-organism process
Unigene0000566	0.775	1.5623	8.2753	0.1566	0.6851	1.0187	0.9676	0.0541	0.1105	0.3549	0	0.7394	0	0	0	-	--	-	-	-	-
Unigene0000567	10.1771	11.3812	10.5612	9.3847	10.2864	10.5022	9.0359	7.7339	8.6406	5.9702	6.7739	7.9027	5.7636	3.3703	4.4002	SRFR1	PREDICTED: suppressor of RPS4-RLD 1 isoform X1 [Ricinus communis]	-	GO:0043231//intracellular membrane-bounded organelle;GO:0044424//intracellular part;GO:0005737//cytoplasm;GO:0043229//intracellular organelle;GO:0043227//membrane-bounded organelle;GO:0005623//cell;GO:0044464//cell part;GO:0005622//intracellular;GO:0043226//organelle	-	GO:0009890//negative regulation of biosynthetic process;GO:0016458//gene silencing;GO:1903507//negative regulation of nucleic acid-templated transcription;GO:0051172//negative regulation of nitrogen compound metabolic process;GO:0044763//single-organism cellular process;GO:0051707//response to other organism;GO:0006952//defense response;GO:0009617//response to bacterium;GO:1902679//negative regul…
Unigene0000568	2.4561	2.6366	1.76	1.223	1.0354	2.4871	0.7312	0.6536	1.0437	0.4023	0.0838	0.0698	0.138	0.1986	0.7751	GLTP3	PREDICTED: LOW QUALITY PROTEIN: glycolipid transfer protein 3 [Ricinus communis]	-	-	GO:0005319//lipid transporter activity;GO:0022892//substrate-specific transporter activity;GO:0008289//lipid binding;GO:0005488//binding;GO:0005215//transporter activity	GO:0006810//transport;GO:0051179//localization;GO:0044765//single-organism transport;GO:1902578//single-organism localization;GO:0051234//establishment of localization;GO:0010876//lipid localization;GO:0071702//organic substance transport;GO:0006869//lipid transport;GO:0044699//single-organism process;GO:0033036//macromolecule localization
Unigene0000569	0.0922	0.096	0.1828	0.0963	0.1805	0.4818	0.6941	0.3988	2.5474	0.5455	0.6134	0.5114	0	0.2423	0	-	--	-	-	-	-
Unigene0000570	0.2712	0.339	0.8064	0.2266	0.0531	0.4534	0.0583	0	0.3596	0.1283	0.421	1.1031	0	0	0.5299	-	--	-	-	-	-
Unigene0000571	26.0511	22.4854	25.9221	26.7584	25.1387	27.6839	29.4346	32.4562	26.6944	42.7189	30.6237	32.7797	29.7587	17.1988	21.8117	RCOM_0711420	PREDICTED: methylthioribose-1-phosphate isomerase [Ricinus communis]	ko00270//Cysteine and methionine metabolism//Amino acid metabolism//Metabolism	GO:0005622//intracellular;GO:0043227//membrane-bounded organelle;GO:0005623//cell;GO:0005911//cell-cell junction;GO:0043229//intracellular organelle;GO:0043231//intracellular membrane-bounded organelle;GO:0044464//cell part;GO:0044424//intracellular part;GO:0030054//cell junction;GO:0043226//organelle	GO:0016853//isomerase activity;GO:0016861//intramolecular oxidoreductase activity, interconverting aldoses and ketoses;GO:0016860//intramolecular oxidoreductase activity;GO:0003824//catalytic activity	GO:0006139//nucleobase-containing compound metabolic process;GO:0000097//sulfur amino acid biosynthetic process;GO:0044711//single-organism biosynthetic process;GO:0006520//cellular amino acid metabolic process;GO:0048518//positive regulation of biological process;GO:0005975//carbohydrate metabolic process;GO:0051186//cofactor metabolic process;GO:0044281//small molecule metabolic process;GO:0044…
Unigene0000572	10.6609	9.5538	10.5225	7.6757	8.8931	8.03	7.8576	8.7875	9.2182	6.2993	8.9385	10.2518	6.4176	5.5235	4.3487	PAT07	PREDICTED: probable protein S-acyltransferase 7 [Jatropha curcas]	-	GO:0031224//intrinsic component of membrane;GO:0016020//membrane;GO:0044425//membrane part	GO:0043169//cation binding;GO:0016740//transferase activity;GO:0016747//transferase activity, transferring acyl groups other than amino-acyl groups;GO:0003824//catalytic activity;GO:0043167//ion binding;GO:0016409//palmitoyltransferase activity;GO:0005488//binding;GO:0046914//transition metal ion binding;GO:0016746//transferase activity, transferring acyl groups;GO:0046872//metal ion binding	GO:0023052//signaling;GO:0050896//response to stimulus;GO:0019752//carboxylic acid metabolic process;GO:0042221//response to chemical;GO:0071704//organic substance metabolic process;GO:0050794//regulation of cellular process;GO:0050789//regulation of biological process;GO:0009719//response to endogenous stimulus;GO:0044710//single-organism metabolic process;GO:1901360//organic cyclic compound met…
Unigene0000573	0.5659	0.6549	0.3116	0.4596	0.1846	0.3942	0.8113	0.3399	0.9726	0.5207	0.8365	0.2325	0	0.1652	0.1228	-	PREDICTED: probable disease resistance protein At4g27220 [Populus euphratica]	ko04626//Plant-pathogen interaction//Environmental adaptation//Organismal Systems	-	GO:0001883//purine nucleoside binding;GO:0032550//purine ribonucleoside binding;GO:0003824//catalytic activity;GO:0097367//carbohydrate derivative binding;GO:0036094//small molecule binding;GO:0032549//ribonucleoside binding;GO:0016787//hydrolase activity;GO:0005488//binding;GO:0097159//organic cyclic compound binding;GO:1901363//heterocyclic compound binding;GO:0001882//nucleoside binding	GO:0008152//metabolic process
Unigene0000574	1.7276	1.3914	1.0729	1.8278	1.9387	0.8905	1.8574	0.6475	1.7561	1.6077	2.2472	0.7238	1.0096	0.4237	0.6525	-	sorting nexin carboxy-terminal protein [Medicago truncatula]	-	-	-	-
Unigene0000575	59.976	61.8403	63.0584	61.9188	58.2532	56.2496	63.4195	66.9143	61.1805	46.9227	58.8578	62.9679	40.6003	14.7632	31.9897	-	hydroxyproline-rich glycoprotein [Populus trichocarpa]	-	-	-	-
Unigene0000576	0.7701	0.9803	0.9328	0.1787	0.5025	1.0728	0.368	0	0.1891	0.6073	0.4743	0.4745	0	0	0.5015	-	PREDICTED: uncharacterized protein LOC103503220 [Cucumis melo]	-	-	-	-
Unigene0000577	0.4489	0.5552	0.0834	0.1758	0.2197	0.2492	0.181	0.2427	0.155	0.5974	0.4666	0.2723	0.5124	0.2765	0.4385	PIF1	PREDICTED: transcription factor PIF1 [Ricinus communis]	-	-	GO:0005515//protein binding;GO:0005488//binding	GO:0046483//heterocycle metabolic process;GO:0009987//cellular process;GO:0044767//single-organism developmental process;GO:0044699//single-organism process;GO:0044238//primary metabolic process;GO:0050789//regulation of biological process;GO:0019438//aromatic compound biosynthetic process;GO:0050794//regulation of cellular process;GO:0006725//cellular aromatic compound metabolic process;GO:00346…
Unigene0000578	0.5513	0	0.7285	0	0.3597	0	0.1976	0	1.3197	0.8696	0.8149	0.2548	0	0	0.1795	-	--	-	-	-	-
Unigene0000579	0.5685	0.5921	1.2958	0.3561	0.4451	0.4752	1.0391	0.7376	1.9472	2.2865	2.2688	1.2085	0.1384	1.5686	0.1666	-	--	-	-	-	-
Unigene0000580	11.1402	12.2428	11.7894	10.3873	11.7236	12.623	11.6879	8.9001	13.547	15.4821	10.198	8.3602	10.0066	6.1359	8.5604	nfrkb	Nuclear factor related to kappa-B-binding protein [Corchorus capsularis]	-	-	-	-
Unigene0000581	5.3322	5.0295	4.9604	3.7028	4.9476	5.8338	3.8129	4.487	3.696	6.7243	3.569	4.4169	3.9503	2.5777	4.3733	-	--	-	-	-	-
Unigene0000582	1.9744	2.4552	2.1319	1.323	2.509	1.6625	0.4435	0.5098	1.3023	4.0437	0.0653	0.0272	0.5023	0.0774	0.7484	LBD1	PREDICTED: LOB domain-containing protein 1-like [Populus euphratica]	-	-	-	-
Unigene0000583	161.381	120.475	137.621	140.711	117.261	131.349	127.37	137.385	161.537	114.522	82.7129	97.8829	65.4018	25.8536	33.7357	CPN10	PREDICTED: 10 kDa chaperonin, mitochondrial [Vitis vinifera]	-	-	-	GO:0044267//cellular protein metabolic process;GO:0044238//primary metabolic process;GO:0008152//metabolic process;GO:0009987//cellular process;GO:0043170//macromolecule metabolic process;GO:0071704//organic substance metabolic process;GO:0019538//protein metabolic process;GO:0044237//cellular metabolic process;GO:0044260//cellular macromolecule metabolic process
Unigene0000584	30.8017	28.869	24.244	26.7381	28.0788	29.0394	39.7762	37.6533	37.8117	23.7414	56.704	49.4971	15.1214	6.9809	10.7997	SPL7	PREDICTED: squamosa promoter-binding-like protein 7 [Ricinus communis]	-	GO:0005622//intracellular;GO:0043226//organelle;GO:0044464//cell part;GO:0005623//cell;GO:0044424//intracellular part;GO:0043229//intracellular organelle;GO:0043227//membrane-bounded organelle;GO:0043231//intracellular membrane-bounded organelle	-	-
Unigene0000585	1.8668	2.2733	2.5047	1.3194	1.2929	1.6204	0.6176	0.5279	0.7616	2.0725	0	0.3451	2.7274	0.1509	1.8516	HMGB1	PREDICTED: HMG1/2-like protein [Ricinus communis]	ko03410//Base excision repair//Replication and repair//Genetic Information Processing	-	-	-
Unigene0000586	7.3675	8.3396	11.225	9.5105	8.7542	8.957	7.5209	7.1127	5.92	8.5393	8.1014	8.8865	5.6899	7.7049	5.5538	APK1	PREDICTED: adenylyl-sulfate kinase 3 isoform X2 [Ricinus communis]	ko00230//Purine metabolism//Nucleotide metabolism//Metabolism;ko00920//Sulfur metabolism//Energy metabolism//Metabolism	-	GO:0097367//carbohydrate derivative binding;GO:0032549//ribonucleoside binding;GO:0016301//kinase activity;GO:0032550//purine ribonucleoside binding;GO:0003824//catalytic activity;GO:0016772//transferase activity, transferring phosphorus-containing groups;GO:0005488//binding;GO:1901363//heterocyclic compound binding;GO:0001882//nucleoside binding;GO:0097159//organic cyclic compound binding;GO:000…	GO:0044249//cellular biosynthetic process;GO:0044237//cellular metabolic process;GO:0006790//sulfur compound metabolic process;GO:0006796//phosphate-containing compound metabolic process;GO:0009987//cellular process;GO:0044272//sulfur compound biosynthetic process;GO:0006793//phosphorus metabolic process;GO:0044710//single-organism metabolic process;GO:0009058//biosynthetic process;GO:0008152//me…
Unigene0000587	1.0282	1.0243	1.9494	0.7935	1.925	1.121	1.6822	1.9817	2.1239	0.8461	1.6354	1.1156	0.3266	0.0587	0.0437	-	--	-	-	-	-
Unigene0000588	16.8011	17.1901	15.5656	11.645	10.401	15.0491	7.8372	9.3724	9.8195	5.3733	2.3418	4.0363	9.7411	3.135	6.6822	ACR8	PREDICTED: ACT domain-containing protein ACR8 [Ricinus communis]	-	-	GO:0031406//carboxylic acid binding;GO:0005488//binding;GO:0036094//small molecule binding;GO:0043177//organic acid binding;GO:0003824//catalytic activity;GO:0043168//anion binding;GO:0043167//ion binding;GO:0016772//transferase activity, transferring phosphorus-containing groups;GO:0016740//transferase activity	-
Unigene0000589	0.419	0.4364	0.9491	0.9374	1.0544	0.4378	0.5148	0.3236	0.1984	0	0.3981	0.4979	0.1458	0	0.1754	-	--	-	-	-	-
Unigene0000590	12.5672	16.1495	15.3518	10.7934	21.7596	36.4417	21.3148	28.5909	48.8128	108.445	79.1569	25.219	38.9155	41.6278	25.1152	At2g40140	PREDICTED: zinc finger CCCH domain-containing protein 29 [Ricinus communis]	-	-	-	-
Unigene0000591	0	0.5638	0.1788	0.1884	0	0.0943	0.097	0.1951	0.0997	0	0	0.1668	0	6.1639	0	CAT2	catalase, partial [Morus alba]	ko01200//Carbon metabolism//Global and Overview//Metabolism;ko04146//Peroxisome//Transport and catabolism//Cellular Processes;ko00630//Glyoxylate and dicarboxylate metabolism//Carbohydrate metabolism//Metabolism;ko00380//Tryptophan metabolism//Amino acid metabolism//Metabolism	GO:0044424//intracellular part;GO:0043226//organelle;GO:0031224//intrinsic component of membrane;GO:0044444//cytoplasmic part;GO:0005623//cell;GO:0044425//membrane part;GO:0042579//microbody;GO:0016020//membrane;GO:0005737//cytoplasm;GO:0043231//intracellular membrane-bounded organelle;GO:0043229//intracellular organelle;GO:0044464//cell part;GO:0043227//membrane-bounded organelle;GO:0005622//int…	GO:0005342//organic acid transmembrane transporter activity;GO:0003824//catalytic activity;GO:0043169//cation binding;GO:0016209//antioxidant activity;GO:0046943//carboxylic acid transmembrane transporter activity;GO:0005215//transporter activity;GO:0005488//binding;GO:0016684//oxidoreductase activity, acting on peroxide as acceptor;GO:0016491//oxidoreductase activity;GO:0043167//ion binding;GO:1…	GO:0072593//reactive oxygen species metabolic process;GO:0009987//cellular process;GO:0044237//cellular metabolic process;GO:0006950//response to stress;GO:0050896//response to stimulus;GO:0042743//hydrogen peroxide metabolic process;GO:0008152//metabolic process;GO:0044710//single-organism metabolic process;GO:0044699//single-organism process
Unigene0000592	0.3767	0.2354	0.336	0.1967	0.5161	0.3936	1.3365	0.6924	1.1238	0.2228	1.7957	1.2534	1.4218	0.9404	0.184	-	--	-	-	-	-
Unigene0000593	1.0544	1.0137	0.8038	1.0501	1.1907	1.2203	2.4242	1.2277	1.631	0.2303	3.7585	3.8682	0.0395	0.341	0.2218	At1g32860	PREDICTED: glucan endo-1,3-beta-glucosidase 11 [Ricinus communis]	-	-	GO:0004553//hydrolase activity, hydrolyzing O-glycosyl compounds;GO:0016787//hydrolase activity;GO:0016798//hydrolase activity, acting on glycosyl bonds;GO:0003824//catalytic activity;GO:0008422//beta-glucosidase activity;GO:0015926//glucosidase activity	GO:0044260//cellular macromolecule metabolic process;GO:0044238//primary metabolic process;GO:0071704//organic substance metabolic process;GO:0032502//developmental process;GO:0008152//metabolic process;GO:0048856//anatomical structure development;GO:0044237//cellular metabolic process;GO:0010087//phloem or xylem histogenesis;GO:0043170//macromolecule metabolic process;GO:0009987//cellular proces…
Unigene0000594	16.7296	15.5497	13.8557	13.2691	15.7741	16.1963	12.5253	13.9446	13.0035	9.8892	9.9067	10.3173	7.8725	4.7671	5.9133	SPBC23E6.02	PREDICTED: helicase-like transcription factor CHR28 [Ricinus communis]	-	-	GO:0097159//organic cyclic compound binding;GO:0016787//hydrolase activity;GO:0036094//small molecule binding;GO:1901363//heterocyclic compound binding;GO:0032550//purine ribonucleoside binding;GO:0043169//cation binding;GO:0005488//binding;GO:0017111//nucleoside-triphosphatase activity;GO:0016462//pyrophosphatase activity;GO:0001883//purine nucleoside binding;GO:0097367//carbohydrate derivative …	-
Unigene0000595	23.2445	20.8442	19.0323	20.1444	18.7145	18.1404	18.7391	16.9015	17.2799	13.5025	15.1399	15.3611	11.4646	6.4203	9.2563	APY7	PREDICTED: probable apyrase 7 [Ricinus communis]	-	GO:0044425//membrane part;GO:0016020//membrane;GO:0031224//intrinsic component of membrane	GO:0001882//nucleoside binding;GO:0001883//purine nucleoside binding;GO:0097159//organic cyclic compound binding;GO:1901363//heterocyclic compound binding;GO:0032549//ribonucleoside binding;GO:0003824//catalytic activity;GO:0032550//purine ribonucleoside binding;GO:0036094//small molecule binding;GO:0097367//carbohydrate derivative binding;GO:0005488//binding	GO:0009900//dehiscence;GO:0048229//gametophyte development;GO:0010208//pollen wall assembly;GO:0044702//single organism reproductive process;GO:0009653//anatomical structure morphogenesis;GO:0071840//cellular component organization or biogenesis;GO:0009555//pollen development;GO:0045229//external encapsulating structure organization;GO:0048869//cellular developmental process;GO:0044085//cellular …
Unigene0000596	26.5116	21.7753	21.3915	21.9518	20.8729	20.5272	23.1692	18.4655	20.1984	18.3531	19.3734	20.0362	15.2362	6.5647	12.6006	IRX9H	PREDICTED: probable beta-1,4-xylosyltransferase IRX9H isoform X1 [Ricinus communis]	-	-	GO:0016740//transferase activity;GO:0003824//catalytic activity;GO:0016757//transferase activity, transferring glycosyl groups;GO:0008194//UDP-glycosyltransferase activity;GO:0016758//transferase activity, transferring hexosyl groups;GO:0015020//glucuronosyltransferase activity	-
Unigene0000597	0.4415	0.2759	0.0875	0.1844	0.6913	0.0923	0.1899	0.0955	0.3902	0	0.3915	1.0609	0.215	0	0	-	--	-	-	-	-
Unigene0000598	16.8472	19.9335	17.3544	15.5888	18.6244	16.0999	15.7537	17.4496	17.591	14.7763	16.099	16.668	16.5337	14.4945	16.3342	NDA1	PREDICTED: internal alternative NAD(P)H-ubiquinone oxidoreductase A1, mitochondrial [Ricinus communis]	-	-	GO:1901363//heterocyclic compound binding;GO:0005488//binding;GO:0097159//organic cyclic compound binding;GO:1901265//nucleoside phosphate binding;GO:0003824//catalytic activity;GO:0036094//small molecule binding;GO:0000166//nucleotide binding	GO:0044710//single-organism metabolic process;GO:0008152//metabolic process;GO:0044699//single-organism process
Unigene0000599	0.1679	1.1655	0.61	0.1168	0.3833	0.3508	0.8422	0	0.4946	0.8605	1.3647	0.5172	0.2725	0	1.2572	-	--	-	-	-	-
Unigene0000600	0.9618	0.4452	0.2471	0.4835	0.8716	0.5211	0.1532	0	0.1968	0.5057	1.1847	0.6256	0.9542	0.5617	0.522	pol	Retrotransposon protein [Theobroma cacao]	-	-	-	GO:0044237//cellular metabolic process;GO:0071704//organic substance metabolic process;GO:0009987//cellular process;GO:0006725//cellular aromatic compound metabolic process;GO:0034641//cellular nitrogen compound metabolic process;GO:0006139//nucleobase-containing compound metabolic process;GO:0006807//nitrogen compound metabolic process;GO:0044238//primary metabolic process;GO:0006259//DNA metabo…
Unigene0000601	1.2509	0.9974	1.0072	0.551	0.6886	0.9189	0.5253	1.0355	0.907	1.0173	0.3467	0.3794	1.5943	3.5438	3.5702	CASBPX2	PREDICTED: cycloartenol synthase-like [Jatropha curcas]	ko00100//Steroid biosynthesis//Lipid metabolism//Metabolism	-	-	-
Unigene0000602	0.6432	0.4785	0.0911	0	0.3597	0.672	0.8891	0.1987	0	0.3261	0.3056	0.5945	0.3356	0.1207	0	-	--	-	-	-	-
Unigene0000603	0.7517	0.685	0.5587	0	0.8276	0.3927	0	0.2032	0.3115	0.1112	0.2083	0.0868	0.3432	0	0.2754	-	--	-	-	-	-
Unigene0000604	4.8475	3.7731	5.1074	5.6472	4.5442	6.8771	3.9499	4.1928	4.9047	3.8631	12.1617	5.8007	2.4849	0.9386	2.2429	At1g07170	PREDICTED: PHD finger-like domain-containing protein 5B [Musa acuminata subsp. malaccensis] [Musa acuminata]	ko03040//Spliceosome//Transcription//Genetic Information Processing	GO:0044446//intracellular organelle part;GO:1990904//ribonucleoprotein complex;GO:0032991//macromolecular complex;GO:0005623//cell;GO:0005622//intracellular;GO:0044424//intracellular part;GO:0043227//membrane-bounded organelle;GO:0030529//intracellular ribonucleoprotein complex;GO:0005681//spliceosomal complex;GO:0005634//nucleus;GO:0044464//cell part;GO:0044422//organelle part;GO:0043231//intrac…	-	GO:1901360//organic cyclic compound metabolic process;GO:0044238//primary metabolic process;GO:0000375//RNA splicing, via transesterification reactions;GO:0010467//gene expression;GO:0046483//heterocycle metabolic process;GO:0044260//cellular macromolecule metabolic process;GO:0043170//macromolecule metabolic process;GO:0006139//nucleobase-containing compound metabolic process;GO:0006396//RNA pro…
Unigene0000605	18.3155	18.4115	20.7554	17.9237	16.2459	17.8124	16.325	14.6306	17.7065	18.2879	13.7978	14.9646	10.1437	8.4453	12.3806	SIS3	PREDICTED: E3 ubiquitin-protein ligase SIS3 [Ricinus communis]	-	GO:0031224//intrinsic component of membrane;GO:0044425//membrane part;GO:0016020//membrane	GO:0043167//ion binding;GO:0003824//catalytic activity;GO:0046872//metal ion binding;GO:0046914//transition metal ion binding;GO:0005488//binding;GO:0043169//cation binding	GO:0045491//xylan metabolic process;GO:1901700//response to oxygen-containing compound;GO:0044699//single-organism process;GO:0007165//signal transduction;GO:0043412//macromolecule modification;GO:0019538//protein metabolic process;GO:0050794//regulation of cellular process;GO:0009743//response to carbohydrate;GO:0007154//cell communication;GO:0005976//polysaccharide metabolic process;GO:0000302/…
Unigene0000606	0.466	0.6633	0.6004	0.1622	0.2736	0.211	0.3006	0.3527	0.206	2.2786	0.6199	0.2584	0.6619	1.8164	0.3186	At1g01540	PREDICTED: probable serine/threonine-protein kinase At1g01540 [Ricinus communis]	-	GO:0016020//membrane	GO:0032550//purine ribonucleoside binding;GO:0005488//binding;GO:0097159//organic cyclic compound binding;GO:0032549//ribonucleoside binding;GO:0016301//kinase activity;GO:0016740//transferase activity;GO:0036094//small molecule binding;GO:0001882//nucleoside binding;GO:1901363//heterocyclic compound binding;GO:0001883//purine nucleoside binding;GO:0016772//transferase activity, transferring phos…	GO:0071704//organic substance metabolic process;GO:0006464//cellular protein modification process;GO:0044238//primary metabolic process;GO:0036211//protein modification process;GO:0009987//cellular process;GO:0044260//cellular macromolecule metabolic process;GO:0044267//cellular protein metabolic process;GO:0008152//metabolic process;GO:0043170//macromolecule metabolic process;GO:0043412//macromo…
Unigene0000607	0.5859	0.4271	0.7548	0.4282	0.4587	0.4285	0	0.5068	0.2589	0.1386	1.4939	0	0.1427	0.154	0.0572	CHTB2	chitinase [Momordica charantia]	ko00520//Amino sugar and nucleotide sugar metabolism//Carbohydrate metabolism//Metabolism	-	-	GO:0009056//catabolic process;GO:0043170//macromolecule metabolic process;GO:0008152//metabolic process;GO:0071704//organic substance metabolic process
Unigene0000608	0.7433	0.4645	0.442	0.388	1.3821	0.1553	1.2786	0	0.1642	0.8793	1.236	0.3435	0.181	0.0977	0.5082	-	--	-	-	-	-
Unigene0000609	0.1117	0.2326	0.2213	0.3498	0.5464	0.7583	0.3001	0.2415	0.2467	0.3302	0.1857	0.3612	0	0	0.4363	-	--	-	-	-	-
Unigene0000610	0	0	0	0	0	0	0.0816	0	0	0	0	0	0	0	0	-	--	-	-	-	-
Unigene0000611	2.211	2.0344	2.1486	1.031	1.7436	0.942	0.9462	0.1857	0.5692	1.2697	0.9519	1.0515	1.3067	4.0613	2.4743	-	--	-	-	-	-
Unigene0000612	1.9283	5.1867	4.2282	1.0701	4.0862	3.7041	5.2645	3.0862	3.1202	4.4004	9.6952	1.27	2.172	1.9051	2.5584	-	PREDICTED: uncharacterized protein LOC105641079 [Jatropha curcas]	-	-	-	-
Unigene0000613	3.4689	3.8783	3.7134	1.7343	2.9639	2.8817	1.2376	0.4928	0.6061	1.9832	1.1991	2.5778	1.7778	7.0955	6.6185	GIP	Retrovirus-related Pol polyprotein from transposon TNT 1-94 [Cajanus cajan]	-	-	-	-
Unigene0000614	0.1801	0.6096	0.1785	0.047	0.7932	0.4704	0.823	0.6329	0.8955	1.8643	1.3977	0.7491	0.9868	1.0649	1.0556	-	--	-	-	-	-
Unigene0000615	25.7522	19.3967	17.0818	14.5881	13.5734	14.1942	2.7806	6.2744	5.3054	7.4806	1.0402	1.7927	7.5166	0.259	2.1874	NACK2	PREDICTED: kinesin-like protein NACK2 isoform X2 [Ricinus communis]	-	GO:0044444//cytoplasmic part;GO:0005875//microtubule associated complex;GO:0005623//cell;GO:0030054//cell junction;GO:0044430//cytoskeletal part;GO:0005856//cytoskeleton;GO:0043228//non-membrane-bounded organelle;GO:0043234//protein complex;GO:0044446//intracellular organelle part;GO:0005622//intracellular;GO:0044422//organelle part;GO:0044424//intracellular part;GO:0005911//cell-cell junction;GO…	GO:0015631//tubulin binding;GO:0001883//purine nucleoside binding;GO:1901363//heterocyclic compound binding;GO:0001882//nucleoside binding;GO:0003824//catalytic activity;GO:0005515//protein binding;GO:0036094//small molecule binding;GO:0016817//hydrolase activity, acting on acid anhydrides;GO:0097159//organic cyclic compound binding;GO:0032550//purine ribonucleoside binding;GO:0003774//motor acti…	GO:0022414//reproductive process;GO:0048646//anatomical structure formation involved in morphogenesis;GO:0007275//multicellular organism development;GO:0061640//cytoskeleton-dependent cytokinesis;GO:0016043//cellular component organization;GO:0022402//cell cycle process;GO:0044767//single-organism developmental process;GO:0009653//anatomical structure morphogenesis;GO:0000003//reproduction;GO:003…
Unigene0000616	15.1176	15.3625	15.2841	14.8116	14.6898	14.5207	16.8178	14.1049	15.9044	13.5895	17.46	17.2854	11.4708	6.9349	7.7861	VHA-a1	PREDICTED: V-type proton ATPase subunit a1 [Ricinus communis]	ko00190//Oxidative phosphorylation//Energy metabolism//Metabolism;ko04145//Phagosome//Transport and catabolism//Cellular Processes	GO:0033179//proton-transporting V-type ATPase, V0 domain;GO:0033177//proton-transporting two-sector ATPase complex, proton-transporting domain;GO:0016469//proton-transporting two-sector ATPase complex;GO:0043234//protein complex;GO:0031224//intrinsic component of membrane;GO:0016020//membrane;GO:0032991//macromolecular complex;GO:0044425//membrane part;GO:0033176//proton-transporting V-type ATPas…	GO:0022891//substrate-specific transmembrane transporter activity;GO:0015075//ion transmembrane transporter activity;GO:0022890//inorganic cation transmembrane transporter activity;GO:0022857//transmembrane transporter activity;GO:0008324//cation transmembrane transporter activity;GO:0015077//monovalent inorganic cation transmembrane transporter activity;GO:0022892//substrate-specific transporter…	GO:0044763//single-organism cellular process;GO:0034220//ion transmembrane transport;GO:0015992//proton transport;GO:0044765//single-organism transport;GO:0051234//establishment of localization;GO:0006812//cation transport;GO:0098662//inorganic cation transmembrane transport;GO:0006811//ion transport;GO:0015988//energy coupled proton transmembrane transport, against electrochemical gradient;GO:00…
Unigene0000617	0.7822	0.2716	0.1615	0.4084	0.5422	0.2724	0.3504	0.2819	0.6122	0.8097	0.1807	0.0602	0.3174	1.0277	0.7322	AtMg00530	BnaCnng12840D [Brassica napus]	-	-	-	-
Unigene0000618	0.6385	1.1399	0.8135	0.7619	0.1785	0	0.3923	0.3945	0.3023	0.4316	0.2022	0.4215	0.2221	0.2397	0.1782	-	ankyrin repeat domain-containing protein 2b, partial [Nicotiana attenuata]	-	-	-	-
Unigene0000619	0.058	0	0.5752	0	0.5112	0.4851	0.8113	1.0668	0.4489	0.412	0.1287	0.3755	0	0	0.6237	-	--	-	-	-	-
Unigene0000620	6.4101	5.927	6.8208	5.8775	5.5695	5.216	6.6266	3.8873	5.5386	8.8708	4.0313	5.7156	5.0777	23.2686	4.094	-	hypothetical protein MANES_18G092100 [Manihot esculenta]	-	-	-	-
Unigene0000621	7.1377	10.6143	7.4855	7.8297	8.8421	8.76	11.9286	5.3141	9.6829	15.1128	16.3662	16.9516	5.808	3.5375	5.5954	MP3	PREDICTED: probable steroid-binding protein 3 [Ricinus communis]	-	GO:0005623//cell;GO:0044424//intracellular part;GO:0005622//intracellular;GO:0044464//cell part	GO:0003824//catalytic activity;GO:0097159//organic cyclic compound binding;GO:1901363//heterocyclic compound binding;GO:0046906//tetrapyrrole binding;GO:0005488//binding;GO:0016628//oxidoreductase activity, acting on the CH-CH group of donors, NAD or NADP as acceptor;GO:0016627//oxidoreductase activity, acting on the CH-CH group of donors;GO:0016491//oxidoreductase activity	GO:0044710//single-organism metabolic process;GO:0044699//single-organism process;GO:0008152//metabolic process
Unigene0000622	18.7545	16.2001	15.0123	16.6843	14.1614	19.8305	18.7351	22.9741	19.0234	22.3994	18.6266	21.0761	17.6285	3.6813	20.1648	ASIL2	PREDICTED: trihelix transcription factor ASIL1 [Ricinus communis]	-	-	-	-
Unigene0000623	20.3389	18.0724	17.2709	15.8614	14.3463	17.1455	15.8064	15.4983	15.9847	8.0409	13.4245	12.9239	8.0294	4.8326	8.9119	-	DUF632 domain-containing protein/DUF630 domain-containing protein [Cephalotus follicularis]	-	-	-	-
Unigene0000624	0.0673	0.2628	0.1667	0.1757	0.2305	0.2461	0.0362	0	0.0929	0.0597	0.2052	0	0	0	0.0329	PAA1	PREDICTED: copper-transporting ATPase PAA1, chloroplastic-like isoform X2 [Pyrus x bretschneideri]	-	-	GO:0005488//binding;GO:0043167//ion binding;GO:0003824//catalytic activity;GO:0016887//ATPase activity;GO:0016817//hydrolase activity, acting on acid anhydrides;GO:0015405//P-P-bond-hydrolysis-driven transmembrane transporter activity;GO:0042626//ATPase activity, coupled to transmembrane movement of substances;GO:0016787//hydrolase activity;GO:0022891//substrate-specific transmembrane transporter…	GO:0006812//cation transport;GO:0051179//localization;GO:0006810//transport;GO:0009987//cellular process;GO:0044765//single-organism transport;GO:0034220//ion transmembrane transport;GO:0044699//single-organism process;GO:0055085//transmembrane transport;GO:0051234//establishment of localization;GO:0030001//metal ion transport;GO:0098655//cation transmembrane transport;GO:0006811//ion transport;G…
Unigene0000625	3.3156	2.537	2.9282	1.3188	0.9271	0.7541	0.4365	1.3412	1.2709	0.2935	0.25	1.0423	0.4394	0.1185	0.0441	At5g55050	PREDICTED: GDSL esterase/lipase At5g55050 [Ricinus communis]	-	-	GO:0003824//catalytic activity;GO:0016787//hydrolase activity	-
Unigene0000626	0.9889	1.0191	0.8563	0.6739	0.7437	0.8048	0.5036	0.1463	0.7591	0.5788	0.8194	0.5003	0.1648	0.1231	0.3254	-	PREDICTED: proline-rich protein 36 [Ricinus communis]	-	-	-	-
Unigene0000627	1.1441	1.8223	2.1342	1.4053	1.9759	1.2656	1.0853	1.0914	2.8255	0.0796	0.7461	0.4976	0	0	0.1315	NAC007	PREDICTED: NAC domain-containing protein 7 [Ricinus communis]	-	GO:0044424//intracellular part;GO:0043231//intracellular membrane-bounded organelle;GO:0043226//organelle;GO:0044464//cell part;GO:0043227//membrane-bounded organelle;GO:0005623//cell;GO:0043229//intracellular organelle;GO:0005622//intracellular	-	GO:0034645//cellular macromolecule biosynthetic process;GO:0019222//regulation of metabolic process;GO:0060255//regulation of macromolecule metabolic process;GO:0044249//cellular biosynthetic process;GO:0009059//macromolecule biosynthetic process;GO:0065007//biological regulation;GO:0050789//regulation of biological process;GO:0010468//regulation of gene expression;GO:0043170//macromolecule metab…
Unigene0000628	10.041	9.4913	8.9039	9.3986	8.6245	8.9561	10.075	9.7324	9.8886	12.7213	9.4649	8.6611	15.1006	8.5656	12.2077	Tbc1d13	PREDICTED: TBC1 domain family member 13 [Ricinus communis]	-	-	-	-
Unigene0000629	0.8752	2.2333	2.0817	0.5483	1.5846	1.0516	1.0351	0.1419	0.9187	1.0871	0.8247	1.2134	0.0533	0.115	0.5985	-	--	-	-	-	-
Unigene0000630	0	0	1.0968	1.3481	0.9026	0.7708	0	0	0	0	0	0	0	0	0	RPL26	60S ribosomal protein L26 [Anthurium amnicola]	ko03010//Ribosome//Translation//Genetic Information Processing	GO:0030529//intracellular ribonucleoprotein complex;GO:0015934//large ribosomal subunit;GO:0044424//intracellular part;GO:0044464//cell part;GO:1990904//ribonucleoprotein complex;GO:0043231//intracellular membrane-bounded organelle;GO:0044446//intracellular organelle part;GO:0044391//ribosomal subunit;GO:0031090//organelle membrane;GO:0005623//cell;GO:0044444//cytoplasmic part;GO:0044422//organel…	GO:0005198//structural molecule activity	GO:0044260//cellular macromolecule metabolic process;GO:0006807//nitrogen compound metabolic process;GO:0046483//heterocycle metabolic process;GO:0008152//metabolic process;GO:0044237//cellular metabolic process;GO:0010467//gene expression;GO:0043170//macromolecule metabolic process;GO:1901360//organic cyclic compound metabolic process;GO:0034641//cellular nitrogen compound metabolic process;GO:0…
Unigene0000631	0.6468	0	0.2564	0.1688	0	0	0	0	0	0.2295	0	0	3.386	0.0425	5.4648	YAB1	PREDICTED: axial regulator YABBY 1 [Jatropha curcas]	-	-	-	-
Unigene0000632	1.176	0.9319	0.9121	0.2135	0.3753	0.5342	0.2199	0.2764	0.339	0.3024	0.0567	0.0709	4.6377	0	0.1998	-	--	-	-	-	-
Unigene0000633	0.8564	0.6175	0.5223	0.5502	0.3868	0.7571	0	0.1424	0.2911	0.0779	0.1461	0.0609	0	0	0	-	--	-	-	-	-
Unigene0000634	0.673	0.5257	0.5836	0.0878	0.494	0.791	0.4522	0	0.5577	0.5971	0.2798	0.7775	0.3073	0.3316	0.7396	-	--	-	-	-	-
Unigene0000635	0.9102	0.9286	0.5983	0.7758	1.0453	1.4362	0.8188	0.6326	0.8312	1.3844	0.5457	0.3605	0.9385	3.8684	1.4697	At5g41620	PREDICTED: uncharacterized protein At5g41620 [Ricinus communis]	-	-	-	-
Unigene0000636	1.3789	0.8009	0.6307	0.6645	0.9862	1.2745	0.7983	1.3762	1.6407	0.0627	0.9407	0.6863	0	0	0	CBR1	PREDICTED: NADH--cytochrome b5 reductase 1-like [Jatropha curcas]	ko00520//Amino sugar and nucleotide sugar metabolism//Carbohydrate metabolism//Metabolism	-	GO:0003824//catalytic activity	GO:0008152//metabolic process;GO:0044710//single-organism metabolic process;GO:0044699//single-organism process
Unigene0000637	0	0.2881	0.1371	0.0481	0.0451	0	0.0248	0	0.0509	0.0818	0	0.0213	0.0281	0	0	-	hypothetical protein F511_34028, partial [Dorcoceras hygrometricum]	-	-	-	-
Unigene0000638	0.3172	0.0551	0.2096	0	0	0	0	0	0	0.8756	0	0	1.5448	2.4312	0.9812	TBL21	PREDICTED: protein trichome birefringence-like 19 [Fragaria vesca subsp. vesca] [Fragaria vesca]	-	-	-	-
Unigene0000639	0.9862	0.4493	0.6719	0.3861	1.0254	0	0	0.1333	0.4767	0	0	0.3418	0.1501	0	0	ORF	Enzymatic polyprotein, partial [Noccaea caerulescens]	-	-	-	-
Unigene0000640	0.7716	0.7305	1.3903	1.1351	0.4805	0.7328	0.3016	0.455	1.2012	0.7468	0.4666	0.5186	0.2562	0	0.3426	-	--	-	-	-	-
Unigene0000641	0.7203	1.018	0.7648	0.3223	0.2517	0.43	0.1106	0.6119	0.5116	0.6086	0.6274	0.1902	0.3758	0.0676	0.1005	-	--	-	-	-	-
Unigene0000642	0.9899	1.1896	1.0565	0.7156	0.3726	0.7956	0.2456	0.2058	0.631	1.3512	0.8442	0.1759	0.0927	0.5002	0.4091	-	--	-	-	-	-
Unigene0000643	0.5859	0.5339	0.1452	0.6882	0.43	0.3061	0.2362	0.2375	0.2427	0	0.4059	0.1354	0	0.2887	0.0715	-	--	-	-	-	-
Unigene0000644	0.9499	1.3779	0.6052	0.8147	0.9296	0.4253	0.9848	0.5135	0.1874	0.4414	0.7898	0.2195	0	0.1783	0.0663	-	--	-	-	-	-
Unigene0000645	9.7526	7.5927	6.902	4.2722	4.5478	4.502	3.361	2.7274	4.2541	0.4141	0.7092	1.149	0.338	0.0634	0.4244	PIN1	PREDICTED: probable auxin efflux carrier component 1c [Ricinus communis]	-	GO:0005623//cell;GO:0005622//intracellular;GO:0005911//cell-cell junction;GO:0030054//cell junction;GO:0016020//membrane;GO:0044424//intracellular part;GO:0044464//cell part;GO:0071944//cell periphery;GO:0030312//external encapsulating structure;GO:0005618//cell wall	-	GO:0010154//fruit development;GO:0048608//reproductive structure development;GO:0000003//reproduction;GO:0009628//response to abiotic stimulus;GO:0007165//signal transduction;GO:0070887//cellular response to chemical stimulus;GO:0051716//cellular response to stimulus;GO:0048437//floral organ development;GO:0009606//tropism;GO:0009798//axis specification;GO:0009416//response to light stimulus;GO:0…
Unigene0000646	10.6747	9.7514	10.4838	8.7293	9.6745	9.6598	10.5136	9.7311	10.6983	7.4555	13.7371	13.6114	4.8038	2.8303	3.7813	SCAB1	PREDICTED: stomatal closure-related actin-binding protein 1 [Ricinus communis]	-	-	-	GO:0044763//single-organism cellular process;GO:0008104//protein localization;GO:0050789//regulation of biological process;GO:1902589//single-organism organelle organization;GO:0050794//regulation of cellular process;GO:0033036//macromolecule localization;GO:0071840//cellular component organization or biogenesis;GO:0044699//single-organism process;GO:0051179//localization;GO:0009987//cellular pro…
Unigene0000647	3.5788	4.0903	5.2625	3.7487	3.7526	4.2125	3.7477	2.0854	3.9284	3.2714	2.9369	3.952	1.5986	1.5267	1.9068	ABCB26	PREDICTED: ABC transporter B family member 26, chloroplastic isoform X2 [Ricinus communis]	-	-	GO:0016462//pyrophosphatase activity;GO:0016887//ATPase activity;GO:0042623//ATPase activity, coupled;GO:0016817//hydrolase activity, acting on acid anhydrides;GO:0022857//transmembrane transporter activity;GO:0016787//hydrolase activity;GO:0022804//active transmembrane transporter activity;GO:0015405//P-P-bond-hydrolysis-driven transmembrane transporter activity;GO:0015399//primary active transm…	GO:1902578//single-organism localization;GO:0044765//single-organism transport;GO:0044763//single-organism cellular process;GO:0044699//single-organism process;GO:0009987//cellular process;GO:0051179//localization;GO:0051234//establishment of localization;GO:0006810//transport
Unigene0000648	0.9103	0.8366	1.4594	9.8962	0.4192	0.9791	0.2879	0.1158	0.355	1.3303	0.1781	0.2475	0.0652	9.3928	1.5169	HSP21	PREDICTED: small heat shock protein, chloroplastic isoform X1 [Ricinus communis]	ko04141//Protein processing in endoplasmic reticulum//Folding, sorting and degradation//Genetic Information Processing	-	-	-
Unigene0000649	0.5201	0	0.7087	1.154	0.1909	0.4755	0.1398	0.0703	0.7183	0.1538	0.8649	0.3004	0.3166	0.1708	0.3175	-	--	-	-	-	-
Unigene0000650	0.9324	0.5712	0.8697	1.2598	0.7515	1.5472	1.5332	2.372	2.1209	0.6488	1.5809	1.318	1.202	1.0089	0.8036	-	--	-	-	-	-
Unigene0000651	0.4688	0.5744	0.9565	1.0653	0.2969	1.0372	1.1859	0.328	0.9445	2.2834	1.4062	0.6117	0.5707	0.2898	0.5657	-	--	-	-	-	-
Unigene0000652	60.4522	51.5398	49.2108	71.2878	62.7067	61.2923	102.879	107.557	92.7548	69.2261	119.895	103.843	50.7524	34.4934	37.4402	-	HR-like lesion-inducing protein [Medicago truncatula]	-	-	-	-
Unigene0000653	0.8875	0.3081	0.3909	0	0.4343	0.5667	1.3253	0.1599	0.2724	0.2333	0.164	0.4102	0	0.3887	0	-	hypothetical protein JCGZ_24312 [Jatropha curcas]	-	-	-	-
Unigene0000654	0.5461	0.1137	0	0.2281	0	0.7987	1.0568	0.3542	0.362	0.1292	0.7264	0.7066	0.9308	0.4305	0.1067	-	--	-	-	-	-
Unigene0000655	149.137	130.748	142.822	140.934	150.373	151.595	181.774	183.813	164.821	131.233	210.29	184.139	49.1549	12.1281	25.7072	GRF2	PREDICTED: 14-3-3-like protein [Ricinus communis]	-	-	-	-
Unigene0000656	0.2612	0.3627	1.4668	0.0909	0.3408	0.7277	0.2808	0	0.481	0.309	0.193	0.8047	0.318	0	0.2551	-	--	-	-	-	-
Unigene0000657	0.6572	0.8366	0.5428	0.3812	0.6789	0.8392	0.5496	0.1579	0.5648	1.123	0.6476	0.5737	0.4445	0.1919	0.428	-	--	-	-	-	-
Unigene0000658	0.0594	0.6808	4.0638	0	0.5816	1.0555	0.1278	0	0	0.0703	0	0	0	0	0	-	hypothetical protein Csa_3G020010 [Cucumis sativus]	-	-	-	-
Unigene0000659	7.8105	6.7393	7.462	6.6885	6.5548	7.6411	5.9466	5.7815	7.0539	9.0221	4.2394	3.7741	3.9062	3.6903	3.5667	-	PREDICTED: transcription factor bHLH113 isoform X1 [Jatropha curcas]	-	-	GO:0005515//protein binding;GO:0005488//binding	-
Unigene0000660	6.7035	6.0506	6.6156	5.8179	5.6993	5.6467	5.0149	2.5518	5.061	5.6005	6.0999	5.3824	4.0127	2.8074	4.9656	-	mTERF domain-containing protein [Cephalotus follicularis]	-	-	-	-
Unigene0000661	2.3641	3.2788	2.908	1.3024	2.4764	2.1101	1.571	1.7083	1.8507	2.4594	1.3828	0.8125	1.0848	2.7784	1.4738	4CLL6	CCL10 [Humulus lupulus]	ko00940//Phenylpropanoid biosynthesis//Biosynthesis of other secondary metabolites//Metabolism;ko00360//Phenylalanine metabolism//Amino acid metabolism//Metabolism;ko00130//Ubiquinone and other terpenoid-quinone biosynthesis//Metabolism of cofactors and vitamins//Metabolism	-	GO:0003824//catalytic activity;GO:0016491//oxidoreductase activity	GO:0008152//metabolic process
Unigene0000662	0	0	0	0	0	0	0	0	0	1.5435	0	0	0.2648	0	0.1062	-	Protein TRANSPARENT TESTA 12 -like protein [Gossypium arboreum]	-	GO:0016020//membrane;GO:0044425//membrane part;GO:0031224//intrinsic component of membrane	GO:0022857//transmembrane transporter activity;GO:0022804//active transmembrane transporter activity;GO:0005215//transporter activity;GO:0015291//secondary active transmembrane transporter activity	GO:0009987//cellular process;GO:0044763//single-organism cellular process;GO:0044699//single-organism process
Unigene0000663	155.497	142.931	146.25	155.215	148.657	149.875	193.719	171.682	183.434	135.093	185.365	184.302	90.3062	48.1339	68.7526	OST1A	PREDICTED: dolichyl-diphosphooligosaccharide--protein glycosyltransferase subunit 1A [Ricinus communis]	ko04141//Protein processing in endoplasmic reticulum//Folding, sorting and degradation//Genetic Information Processing;ko00510//N-Glycan biosynthesis//Glycan biosynthesis and metabolism//Metabolism	GO:0043229//intracellular organelle;GO:0043227//membrane-bounded organelle;GO:0043231//intracellular membrane-bounded organelle;GO:0044422//organelle part;GO:0044425//membrane part;GO:0016020//membrane;GO:0044464//cell part;GO:0031224//intrinsic component of membrane;GO:0031090//organelle membrane;GO:0005623//cell;GO:0044424//intracellular part;GO:0005622//intracellular;GO:0043226//organelle	GO:0003824//catalytic activity;GO:0016757//transferase activity, transferring glycosyl groups;GO:0016740//transferase activity;GO:0004576//oligosaccharyl transferase activity;GO:0016758//transferase activity, transferring hexosyl groups	GO:0006807//nitrogen compound metabolic process;GO:1901564//organonitrogen compound metabolic process;GO:0034645//cellular macromolecule biosynthetic process;GO:0006498//N-terminal protein lipidation;GO:0006073//cellular glucan metabolic process;GO:0044267//cellular protein metabolic process;GO:0036211//protein modification process;GO:0019752//carboxylic acid metabolic process;GO:0009987//cellula…
Unigene0000664	0.7415	1.287	0.6736	0.4516	0.5442	0.3873	0.1329	0.1336	0.1365	0	0.137	0	0	0	0	-	PREDICTED: type 2 DNA topoisomerase 6 subunit B-like isoform X2 [Malus domestica]	-	GO:0043231//intracellular membrane-bounded organelle;GO:0044464//cell part;GO:0043227//membrane-bounded organelle;GO:0044424//intracellular part;GO:0005623//cell;GO:0043229//intracellular organelle;GO:0009536//plastid;GO:0043226//organelle;GO:0005737//cytoplasm;GO:0005622//intracellular;GO:0044444//cytoplasmic part	-	-
Unigene0000665	14.3312	12.3879	12.4975	10.0089	18.9931	12.1593	7.4224	7.9726	9.694	7.2313	5.4853	4.3263	6.0112	19.9528	11.5039	IAA9	PREDICTED: auxin-responsive protein IAA8 [Ricinus communis]	ko04075//Plant hormone signal transduction//Signal transduction//Environmental Information Processing	-	GO:0005488//binding;GO:0005515//protein binding	GO:1901576//organic substance biosynthetic process;GO:0019222//regulation of metabolic process;GO:0050794//regulation of cellular process;GO:0071704//organic substance metabolic process;GO:0044700//single organism signaling;GO:0034645//cellular macromolecule biosynthetic process;GO:0009059//macromolecule biosynthetic process;GO:0060255//regulation of macromolecule metabolic process;GO:0009058//bi…
Unigene0000666	0.2541	0.6175	0.3357	0.7074	0.4973	0.5309	0.4553	1.5567	0.8422	0.6011	0.4695	0.548	0.1031	0.1113	0.1655	-	--	-	-	-	-
Unigene0000667	1.6556	1.4304	1.4543	1.1884	1.3533	1.317	2.4981	1.3629	1.6006	2.8377	1.314	1.1042	2.1761	4.1034	2.4259	AtMg00640	ATPase subunit 4 (mitochondrion) [Nelumbo nucifera]	-	GO:0043226//organelle;GO:0043229//intracellular organelle;GO:0044464//cell part;GO:0043231//intracellular membrane-bounded organelle;GO:0043227//membrane-bounded organelle;GO:0044424//intracellular part;GO:0005622//intracellular;GO:0005623//cell	GO:0022857//transmembrane transporter activity;GO:0022891//substrate-specific transmembrane transporter activity;GO:0008324//cation transmembrane transporter activity;GO:0022890//inorganic cation transmembrane transporter activity;GO:0022892//substrate-specific transporter activity;GO:0005215//transporter activity;GO:0015075//ion transmembrane transporter activity;GO:0015077//monovalent inorganic…	GO:0045333//cellular respiration;GO:0072521//purine-containing compound metabolic process;GO:0072522//purine-containing compound biosynthetic process;GO:0019693//ribose phosphate metabolic process;GO:0009987//cellular process;GO:0009199//ribonucleoside triphosphate metabolic process;GO:1901360//organic cyclic compound metabolic process;GO:0046390//ribose phosphate biosynthetic process;GO:0009150/…
Unigene0000668	0.667	0.0772	0.1469	0.3095	0.5077	0.0774	0.1594	0	0.8188	0.0877	0.1643	0.8219	0.3609	0	0	-	--	-	-	-	-
Unigene0000669	0.5188	1.1577	0.1469	0.3869	0.8703	0.3871	0.1594	0.2404	0.2456	0.526	0.4929	0.2055	0.1805	0.1947	0	-	--	-	-	-	-
Unigene0000670	0.035	0	0	0	0.1029	0	0.113	0	0.0387	71.6398	0.0777	0.0648	51.3945	84.8184	48.0815	At2g39510	PREDICTED: WAT1-related protein At2g39510 [Ricinus communis]	-	GO:0044425//membrane part;GO:0031224//intrinsic component of membrane;GO:0016020//membrane	GO:0005215//transporter activity	GO:0044763//single-organism cellular process;GO:0044699//single-organism process;GO:0009987//cellular process
Unigene0000671	0.3305	0.459	0.2912	0.2301	0.2157	0.5756	0.7897	0.2382	0.3652	0.7386	0.285	0.9504	0.1789	0.6756	0.0359	-	--	-	-	-	-
Unigene0000672	0	0.4395	0.6573	0.1259	0.8261	0.189	0.5834	0.4563	0.9326	3.2808	1.5373	1.2817	0.5138	0.8714	0.8245	-	--	-	-	-	-
Unigene0000673	0.2119	0.8828	0.9451	0.2213	0.3111	0.2214	0.3418	0	0.4683	0.2507	0.5873	0.0979	0	0	0	-	Transposon Ty3-I Gag-Pol polyprotein, partial [Cajanus cajan]	-	-	-	-
Unigene0000674	10.9265	13.4017	11.8352	12.1507	11.3559	8.267	10.8614	12.0209	11.6481	8.2253	8.1586	16.3791	11.3926	9.3581	5.1712	-	PREDICTED: uncharacterized protein LOC8269970 isoform X1 [Ricinus communis]	ko00790//Folate biosynthesis//Metabolism of cofactors and vitamins//Metabolism	-	-	-
Unigene0000675	0.258	0.739	1.4065	0.4041	0.6313	0.6066	0.2081	0.0697	0.2851	0.8394	0	0.7751	0.1571	0.0848	0.2521	-	--	-	-	-	-
Unigene0000676	0.3162	0.5763	0.5484	0.3301	0.9283	0	0.17	0	0.1747	1.4962	0	0.2922	0.9624	0.2077	1.081	-	--	-	-	-	-
Unigene0000677	9.0023	6.9875	8.9888	8.3351	8.1784	7.5243	10.1169	8.6863	7.7693	13.7234	11.3919	9.0895	9.099	7.0298	6.7527	NEDP1	PREDICTED: NEDD8-specific protease 1 [Ricinus communis]	-	-	GO:0008234//cysteine-type peptidase activity;GO:0003824//catalytic activity;GO:0016787//hydrolase activity;GO:0070011//peptidase activity, acting on L-amino acid peptides;GO:0008233//peptidase activity	-
Unigene0000678	3.7997	3.8762	4.4447	3.4632	4.0539	4.3766	4.8051	4.1587	4.4906	7.0186	5.5416	4.8072	4.7778	4.0512	3.9246	PR46a	PREDICTED: ubiquitin-fold modifier 1 isoform X3 [Phoenix dactylifera]	-	-	-	-
Unigene0000679	41.0659	31.7893	43.3841	38.9977	44.709	44.3737	38.6457	37.452	41.7111	86.8241	54.5406	77.2087	42.2959	25.7245	35.0136	-	--	-	-	-	-
Unigene0000680	1.1631	0.3304	0.6287	0.1656	0.9313	0.4971	0.2842	0.4573	0.4673	0.6879	0.4689	0.6352	0.3862	0.1389	0.1549	-	--	-	-	-	-
Unigene0000681	0.6311	0.5378	0.398	0.3594	0.4492	0.5395	0.3084	0.1861	0.1902	0.2715	0.7633	0.8484	0.1397	0	0.2242	-	--	-	-	-	-
Unigene0000682	4.9586	8.6445	6.6233	3.489	4.7472	5.4059	5.0993	3.9625	5.9549	4.463	8.7234	7.4721	2.4935	3.6824	6.0018	-	--	-	-	-	-
Unigene0000683	0	0.3917	1.0437	0.0785	0.0736	0.9432	0.3235	0.1627	0.5818	0.7119	0.834	0.4172	0.2748	0.3954	0.3674	-	--	-	-	-	-
Unigene0000684	45.9294	42.063	48.3352	43.0781	37.5124	40.7303	45.0872	46.0997	46.5076	43.0391	43.4586	46.2296	29.285	12.5111	23.2949	HDA19	PREDICTED: histone deacetylase 19 isoform X1 [Theobroma cacao]	-	GO:0005622//intracellular;GO:0005623//cell;GO:0043227//membrane-bounded organelle;GO:0043231//intracellular membrane-bounded organelle;GO:0044464//cell part;GO:0044424//intracellular part;GO:0043229//intracellular organelle;GO:0043226//organelle	GO:0016810//hydrolase activity, acting on carbon-nitrogen (but not peptide) bonds;GO:0004407//histone deacetylase activity;GO:0019213//deacetylase activity;GO:0034979//NAD-dependent protein deacetylase activity;GO:0016811//hydrolase activity, acting on carbon-nitrogen (but not peptide) bonds, in linear amides;GO:0016787//hydrolase activity;GO:0003824//catalytic activity;GO:0017136//NAD-dependent …	GO:0043412//macromolecule modification;GO:0043933//macromolecular complex subunit organization;GO:0019222//regulation of metabolic process;GO:2001141//regulation of RNA biosynthetic process;GO:0006476//protein deacetylation;GO:0010556//regulation of macromolecule biosynthetic process;GO:0065007//biological regulation;GO:0036211//protein modification process;GO:0032501//multicellular organismal pr…
Unigene0000685	0.0561	0	0	0.1171	0	0	0	0.1213	0	1.3269	0	0	1.9118	0.2947	0.4383	SBT1.2	PREDICTED: subtilisin-like protease SBT1.8 [Ricinus communis]	-	-	GO:0003824//catalytic activity;GO:0016491//oxidoreductase activity;GO:0016628//oxidoreductase activity, acting on the CH-CH group of donors, NAD or NADP as acceptor;GO:0016627//oxidoreductase activity, acting on the CH-CH group of donors	GO:0044699//single-organism process;GO:0044238//primary metabolic process;GO:0044710//single-organism metabolic process;GO:0008152//metabolic process;GO:0019538//protein metabolic process;GO:0071704//organic substance metabolic process;GO:0043170//macromolecule metabolic process
Unigene0000686	3.3161	3.4614	3.6662	3.3008	3.8439	3.4185	3.0582	3.5375	3.9081	3.2865	3.3168	3.0309	1.9469	3.1274	2.2531	MIA40	PREDICTED: mitochondrial intermembrane space import and assembly protein 40 [Jatropha curcas]	-	-	-	-
Unigene0000687	6.5133	6.0927	6.3256	6.7778	6.0337	6.4187	7.2481	6.2309	6.4394	8.9011	8.6308	7.6781	6.1294	3.4288	5.5338	EPC1	PREDICTED: glycosyltransferase family 64 protein C4-like [Jatropha curcas]	-	-	-	-
Unigene0000688	0.4646	0.4838	1.2891	0.097	0.8184	0.7766	0.2997	0	0.308	0.6595	0.721	0.2576	0.5656	0.3662	0.4538	-	--	-	-	-	-
Unigene0000689	0.4174	0.3913	0.5792	0.3923	0.3064	0.8505	0.5386	0.3159	0.2998	0.1481	0.1851	0.7138	0	0.0548	0.2039	-	--	-	-	-	-
Unigene0000690	1.1919	0.5937	0.8217	0.9739	0.3804	0.758	2.0058	0.8404	1.5173	2.5134	1.5798	3.5443	4.732	16.7497	8.1752	COMT	caffeic acid 3-O-methyltransferase-like [Glycine max]	ko00944//Flavone and flavonol biosynthesis//Biosynthesis of other secondary metabolites//Metabolism	-	GO:0016740//transferase activity;GO:0005515//protein binding;GO:0008168//methyltransferase activity;GO:0003824//catalytic activity;GO:0005488//binding;GO:0016741//transferase activity, transferring one-carbon groups;GO:0008171//O-methyltransferase activity	GO:0008152//metabolic process
Unigene0000691	0.783	0	1.2416	0.2453	0.4598	0.7363	1.2628	0.3386	0.6921	0.8337	0.434	0	0.0953	0.1029	0.0765	-	--	-	-	-	-
Unigene0000692	13.2961	14.4466	11.3327	8.4071	10.8766	11.2405	6.8201	10.1323	7.0087	12.2267	5.6259	6.332	16.0437	10.7573	18.4572	AAO4	PREDICTED: indole-3-acetaldehyde oxidase-like isoform X1 [Jatropha curcas]	ko00906//Carotenoid biosynthesis//Metabolism of terpenoids and polyketides//Metabolism	-	GO:1901265//nucleoside phosphate binding;GO:0036094//small molecule binding;GO:0016491//oxidoreductase activity;GO:0046914//transition metal ion binding;GO:0016623//oxidoreductase activity, acting on the aldehyde or oxo group of donors, oxygen as acceptor;GO:0043169//cation binding;GO:0000166//nucleotide binding;GO:0097159//organic cyclic compound binding;GO:0016903//oxidoreductase activity, acti…	GO:0008152//metabolic process;GO:0044710//single-organism metabolic process;GO:0044699//single-organism process
Unigene0000693	1.3192	1.5886	1.195	1.3128	0.8876	1.2599	0.7757	0.9472	1.1159	18.6783	0.537	0.2096	19.1107	11.0093	23.2761	AIL6	PREDICTED: LOW QUALITY PROTEIN: AP2-like ethylene-responsive transcription factor AIL6 [Ricinus communis]	-	GO:0005622//intracellular;GO:0043226//organelle;GO:0044424//intracellular part;GO:0043227//membrane-bounded organelle;GO:0044464//cell part;GO:0005623//cell;GO:0043229//intracellular organelle;GO:0043231//intracellular membrane-bounded organelle	GO:0016627//oxidoreductase activity, acting on the CH-CH group of donors;GO:0016491//oxidoreductase activity;GO:0001071//nucleic acid binding transcription factor activity;GO:0016628//oxidoreductase activity, acting on the CH-CH group of donors, NAD or NADP as acceptor;GO:0003824//catalytic activity	GO:0044249//cellular biosynthetic process;GO:0034645//cellular macromolecule biosynthetic process;GO:0008152//metabolic process;GO:0060255//regulation of macromolecule metabolic process;GO:0065007//biological regulation;GO:0071704//organic substance metabolic process;GO:0010468//regulation of gene expression;GO:0044237//cellular metabolic process;GO:0044260//cellular macromolecule metabolic proce…
Unigene0000694	10.0144	6.0605	6.5046	11.7982	4.9665	2.6864	11.1305	6.1452	7.9993	3.2017	11.4768	14.1962	2.6362	0	1.0575	-	--	-	-	-	-
Unigene0000695	17.8065	14.727	14.6931	13.8294	14.4536	13.4705	12.6434	14.959	14.266	25.0517	12.4457	11.3002	16.8101	6.7184	19.6074	BACOVA_02659	Phosphorylase domain-containing protein/Glyco_hydro_3 domain-containing protein/Glyco_hydro_3_C domain-containing protein [Cephalotus follicularis]	ko00500//Starch and sucrose metabolism//Carbohydrate metabolism//Metabolism;ko00940//Phenylpropanoid biosynthesis//Biosynthesis of other secondary metabolites//Metabolism;ko00460//Cyanoamino acid metabolism//Metabolism of other amino acids//Metabolism	-	GO:0003824//catalytic activity;GO:0016787//hydrolase activity	GO:0008152//metabolic process;GO:0044238//primary metabolic process
Unigene0000696	14.6714	14.3361	15.0404	13.643	13.0278	13.4736	15.2066	15.2039	16.1442	13.5241	11.0516	10.7518	9.8944	7.3397	8.1343	-	SWIM zinc finger family protein [Populus trichocarpa]	-	-	-	-
Unigene0000697	1.0229	1.0093	0.7603	0.7027	0.7772	0.9281	0.4052	0.1601	0.4164	0.7165	0.3432	0.5722	0.2458	0.2122	0.0263	NFD6	PREDICTED: protein NUCLEAR FUSION DEFECTIVE 6, chloroplastic/mitochondrial isoform X2 [Ricinus communis]	-	-	-	-
Unigene0000698	19.5942	18.2348	18.0433	17.8416	17.7602	16.0347	19.8005	19.8119	18.2667	18.8117	18.0206	19.3533	12.5626	5.0273	10.7035	HAB2	PREDICTED: probable protein phosphatase 2C 50 [Ricinus communis]	ko04075//Plant hormone signal transduction//Signal transduction//Environmental Information Processing	-	GO:0043169//cation binding;GO:0016791//phosphatase activity;GO:0005488//binding;GO:0043167//ion binding;GO:0016787//hydrolase activity;GO:0003824//catalytic activity;GO:0004721//phosphoprotein phosphatase activity;GO:0042578//phosphoric ester hydrolase activity;GO:0016788//hydrolase activity, acting on ester bonds	GO:0044237//cellular metabolic process;GO:0009987//cellular process;GO:0043412//macromolecule modification;GO:0071704//organic substance metabolic process;GO:0043170//macromolecule metabolic process;GO:0044260//cellular macromolecule metabolic process;GO:0019538//protein metabolic process;GO:0044267//cellular protein metabolic process;GO:0008152//metabolic process;GO:0044238//primary metabolic pr…
Unigene0000699	0.2021	0.5052	0.5208	0.7175	0.1978	0.1267	0.3042	0.8741	1.1165	0.4304	0.4033	0.1494	0.0984	0.3718	0.079	XCT	PREDICTED: protein XAP5 CIRCADIAN TIMEKEEPER [Amborella trichopoda]	-	-	-	-
Unigene0000700	0	0	0	0	0	0	0	0	0	0	0.8438	2.5125	0	0	0	-	--	-	-	-	-
Unigene0000701	11.5774	11.9314	11.3895	10.5943	11.8048	12.0959	12.7861	13.1858	10.7421	14.7424	12.942	11.6303	7.4979	5.9412	6.963	EMB2768	PREDICTED: tyrosine--tRNA ligase, chloroplastic/mitochondrial [Ricinus communis]	ko00970//Aminoacyl-tRNA biosynthesis//Translation//Genetic Information Processing	GO:0005737//cytoplasm;GO:0044464//cell part;GO:0005622//intracellular;GO:0044422//organelle part;GO:0044444//cytoplasmic part;GO:0044435//plastid part;GO:0043227//membrane-bounded organelle;GO:0044424//intracellular part;GO:0005623//cell;GO:0009536//plastid;GO:0043231//intracellular membrane-bounded organelle;GO:0044446//intracellular organelle part;GO:0009532//plastid stroma;GO:0043229//intracel…	GO:0032550//purine ribonucleoside binding;GO:1901363//heterocyclic compound binding;GO:0005488//binding;GO:0016875//ligase activity, forming carbon-oxygen bonds;GO:0097367//carbohydrate derivative binding;GO:0097159//organic cyclic compound binding;GO:0016874//ligase activity;GO:0016876//ligase activity, forming aminoacyl-tRNA and related compounds;GO:0003676//nucleic acid binding;GO:0004812//ami…	GO:0044271//cellular nitrogen compound biosynthetic process;GO:0046483//heterocycle metabolic process;GO:0006418//tRNA aminoacylation for protein translation;GO:0006807//nitrogen compound metabolic process;GO:0044255//cellular lipid metabolic process;GO:0009987//cellular process;GO:0009058//biosynthetic process;GO:0032502//developmental process;GO:0006082//organic acid metabolic process;GO:004423…
Unigene0000702	0.1021	0	0.3034	0	0	0.3199	0.3292	0.2207	0.2255	0	0.1131	0	0.3727	0.5363	0.5981	-	--	-	-	-	-
Unigene0000703	0.763	0.6358	0.857	0.9029	1.0703	1.3818	0.6563	0.275	0.7587	0.5416	0.4793	0.5877	0.1239	0	0.2484	-	--	-	-	-	-
Unigene0000704	8.3789	5.8333	8.7942	9.9579	7.2864	8.7659	5.1148	6.4812	4.8835	10.4706	6.7701	10.9873	12.5701	14.1859	6.3719	At4g38250	PREDICTED: proton-coupled amino acid transporter 3 [Jatropha curcas]	-	GO:0016020//membrane;GO:0031224//intrinsic component of membrane;GO:0044425//membrane part	-	-
Unigene0000705	28.9348	29.2737	29.6555	27.3218	29.5119	29.1567	28.0177	26.9721	29.1254	23.1388	24.7599	29.8355	15.892	10.6618	15.7776	HAB1	PREDICTED: protein phosphatase 2C 16 [Ricinus communis]	ko04075//Plant hormone signal transduction//Signal transduction//Environmental Information Processing	-	GO:0005488//binding;GO:0043169//cation binding;GO:0016787//hydrolase activity;GO:0016788//hydrolase activity, acting on ester bonds;GO:0042578//phosphoric ester hydrolase activity;GO:0043167//ion binding;GO:0016791//phosphatase activity;GO:0003824//catalytic activity;GO:0004721//phosphoprotein phosphatase activity	GO:0071704//organic substance metabolic process;GO:0044260//cellular macromolecule metabolic process;GO:0036211//protein modification process;GO:0019538//protein metabolic process;GO:0009987//cellular process;GO:0043412//macromolecule modification;GO:0006464//cellular protein modification process;GO:0044267//cellular protein metabolic process;GO:0044237//cellular metabolic process;GO:0044238//pri…
Unigene0000706	0.5608	0.4673	0.4446	0.1171	0.2195	0.2344	0.1206	0	0	0	0.4974	0	0.8194	0.4421	0.2191	-	--	-	-	-	-
Unigene0000707	2.5321	3.8619	2.4975	2.9695	2.7011	8.7639	5.1607	4.2945	6.4172	5.4228	9.8843	5.113	6.7791	6.7167	5.9665	At4g33920	PREDICTED: probable protein phosphatase 2C 63 [Ricinus communis]	-	-	GO:0016791//phosphatase activity;GO:0016787//hydrolase activity;GO:0042578//phosphoric ester hydrolase activity;GO:0005488//binding;GO:0003824//catalytic activity;GO:0016788//hydrolase activity, acting on ester bonds;GO:0043169//cation binding;GO:0004721//phosphoprotein phosphatase activity;GO:0043167//ion binding	GO:0071702//organic substance transport;GO:1902578//single-organism localization;GO:0006464//cellular protein modification process;GO:0044765//single-organism transport;GO:0006952//defense response;GO:0051234//establishment of localization;GO:0051641//cellular localization;GO:0010243//response to organonitrogen compound;GO:0006605//protein targeting;GO:1902582//single-organism intracellular trans…
Unigene0000708	0.7554	0.8159	0.9705	0.7303	1.2595	0.9646	1.3536	0.8772	1.2983	0.8936	1.3957	0.8792	0.4428	0.919	0.7926	PEX11C	PREDICTED: peroxisomal membrane protein 11C [Jatropha curcas]	-	-	-	-
Unigene0000709	1.8283	1.6216	1.5197	1.7858	1.5122	2.2183	2.4349	1.3136	2.7889	1.7023	3.6091	2.9544	3.3605	0.186	1.325	ROPGEF7	PREDICTED: rop guanine nucleotide exchange factor 7 [Ricinus communis]	-	GO:0044424//intracellular part;GO:0044444//cytoplasmic part;GO:0044464//cell part;GO:0005737//cytoplasm;GO:0005622//intracellular;GO:0005623//cell;GO:0016020//membrane	-	GO:0050789//regulation of biological process;GO:0019222//regulation of metabolic process;GO:0065009//regulation of molecular function;GO:0043087//regulation of GTPase activity;GO:0050790//regulation of catalytic activity;GO:0065007//biological regulation;GO:0051336//regulation of hydrolase activity
Unigene0000710	9.0446	7.4428	5.7543	8.161	8.6329	3.8499	4.802	3.6218	4.6881	3.6985	5.3228	6.3985	1.9033	2.4941	2.1814	-	--	-	-	-	-
Unigene0000711	0.4527	0.3536	0	0	0.3323	0.2365	0.1217	0	0.1251	0.9372	0.2509	0	0.4134	0.2974	0.7739	-	--	-	-	-	-
Unigene0000712	0.4016	0.6692	1.1742	0.5451	1.3364	1.112	0.9284	0.304	0.7322	0.2138	1.2021	1.4848	0.0489	0	0	SPL3	PREDICTED: squamosa promoter-binding-like protein 3 [Ricinus communis]	-	GO:0005623//cell;GO:0043229//intracellular organelle;GO:0005622//intracellular;GO:0044424//intracellular part;GO:0043227//membrane-bounded organelle;GO:0043226//organelle;GO:0044464//cell part;GO:0043231//intracellular membrane-bounded organelle	GO:0003676//nucleic acid binding;GO:0043167//ion binding;GO:0043169//cation binding;GO:0097159//organic cyclic compound binding;GO:1901363//heterocyclic compound binding;GO:0001071//nucleic acid binding transcription factor activity;GO:0005488//binding	GO:0071840//cellular component organization or biogenesis;GO:0044767//single-organism developmental process;GO:0065007//biological regulation;GO:1901576//organic substance biosynthetic process;GO:0044699//single-organism process;GO:0071555//cell wall organization;GO:0008152//metabolic process;GO:0044260//cellular macromolecule metabolic process;GO:0009725//response to hormone;GO:0034645//cellular…
Unigene0000713	0.1055	0.2198	0.2614	0.3305	0.1033	0.4961	0.2836	0.2282	0.7577	0	0.5264	0.7801	0	0.4159	0.0515	-	hypothetical protein MANES_16G071400 [Manihot esculenta]	-	-	-	-
Unigene0000714	2.0615	2.7019	2.3262	1.5478	2.1762	1.3633	0.6309	0.7179	0.9981	1.0412	0.1883	0.0143	1.6639	0.4869	0.7542	GSO1	PREDICTED: LRR receptor-like serine/threonine-protein kinase GSO2 [Jatropha curcas]	-	-	-	-
Unigene0000715	0.2482	0.5169	0.082	0.1727	0.7286	0	0.1779	0.5367	0	0.2936	0.1834	0.0765	1.0072	0.2174	0.1616	-	--	-	-	-	-
Unigene0000716	0.4139	0.8621	0.6836	0.2881	0.8775	0.5765	0.9641	0	1.2956	0.3264	0.8411	1.9763	0	0	0.2695	-	--	-	-	-	-
Unigene0000717	0	0.3255	0.3098	0	0.3059	0.2177	0.336	0	0.2302	1.8487	0.1155	0	0.1268	0	0.4071	-	--	-	-	-	-
Unigene0000718	0.1012	0.5271	0.5016	0	0.6934	0.6345	0.1088	0.1094	0	0.2395	0	0.2807	0.1232	0	0	-	--	-	-	-	-
Unigene0000719	0.8707	1.0277	1.5531	0.0606	0.7385	0.6064	0.1872	0.251	0.7696	0.412	1.0295	0.1073	0.1413	0	0.3402	-	hypothetical protein Poptr_cp072 [Populus trichocarpa]	-	-	-	-
Unigene0000720	0	0	0.3876	0.1361	0.1276	0	0.1402	0	0	0.3856	0	0.1205	0	0	0.1273	-	PREDICTED: uncharacterized mitochondrial protein AtMg00810-like [Nicotiana tabacum]	-	-	-	-
Unigene0000721	0	6.9945	0	0	0	0	0	0	0	0	0	0	0	0	0	-	phloem specific protein [Medicago truncatula]	-	-	-	-
Unigene0000722	86.7056	62.9784	59.353	62.1272	56.4944	60.9472	37.3512	48.0117	57.9929	5.7279	51.5551	42.7867	6.3658	1.0764	3.6417	ERD4	PREDICTED: LOW QUALITY PROTEIN: CSC1-like protein ERD4 [Ricinus communis]	-	GO:0009526//plastid envelope;GO:0044446//intracellular organelle part;GO:0043229//intracellular organelle;GO:0030054//cell junction;GO:0044422//organelle part;GO:0043226//organelle;GO:0031975//envelope;GO:0044435//plastid part;GO:0005622//intracellular;GO:0044444//cytoplasmic part;GO:0043227//membrane-bounded organelle;GO:0043231//intracellular membrane-bounded organelle;GO:0005623//cell;GO:00057…	-	-
Unigene0000723	48.3346	53.4592	56.6988	52.8929	48.4171	47.174	46.2795	39.5396	51.8858	44.1657	37.584	50.758	32.9375	22.9178	31.7146	At4g19070	PREDICTED: cadmium-induced protein AS8 isoform X1 [Ricinus communis]	-	-	-	-
Unigene0000724	8.8458	9.4808	12.7213	8.6022	8.009	9.2227	9.5301	4.3743	10.6267	12.8136	8.6034	7.8697	5.7095	3.9869	4.8143	-	PREDICTED: uncharacterized RNA-binding protein C1827.05c [Gossypium raimondii]	-	GO:0043229//intracellular organelle;GO:0043228//non-membrane-bounded organelle;GO:0043232//intracellular non-membrane-bounded organelle;GO:0005622//intracellular;GO:0044424//intracellular part;GO:0044464//cell part;GO:0005623//cell;GO:0043226//organelle	GO:0097159//organic cyclic compound binding;GO:0005488//binding	GO:0043170//macromolecule metabolic process;GO:0043412//macromolecule modification;GO:0044237//cellular metabolic process;GO:0009987//cellular process;GO:0006139//nucleobase-containing compound metabolic process;GO:0051234//establishment of localization;GO:0034641//cellular nitrogen compound metabolic process;GO:0071704//organic substance metabolic process;GO:0008152//metabolic process;GO:0006886…
Unigene0000725	0	0.0534	0	0.107	0	0	0	0	0.1698	3.3335	0.1704	0	0.6862	2.3561	1.7517	At1g48100	PREDICTED: polygalacturonase At1g48100-like, partial [Nelumbo nucifera]	-	-	GO:0016798//hydrolase activity, acting on glycosyl bonds;GO:0003824//catalytic activity;GO:0004553//hydrolase activity, hydrolyzing O-glycosyl compounds;GO:0016787//hydrolase activity	GO:0009987//cellular process;GO:0071840//cellular component organization or biogenesis;GO:0045229//external encapsulating structure organization;GO:0016043//cellular component organization;GO:0008152//metabolic process;GO:0044238//primary metabolic process
Unigene0000726	0.8699	0.2265	0.8621	0.4541	0.2128	1.3633	0.2338	0	0	1.8008	0.4822	0	0.5295	2.2859	2.7616	-	PREDICTED: putative glycine-rich cell wall structural protein 1 [Ricinus communis]	-	-	-	-
Unigene0000727	0.4743	0.741	0.235	0.1651	0.9283	0.4955	0.4249	0	1.2227	0.6546	0.4382	0.1461	0	0	0.1544	-	--	-	-	-	-
Unigene0000728	0.793	0.6607	0.5344	0.5299	0.2483	1.0274	1.33	0.4458	1.0164	0.6004	0.8791	1.0261	1.0813	0.5418	1.2704	-	--	-	-	-	-
Unigene0000729	0.9971	1.5	1.7842	0.8097	1.5722	1.3601	0.804	0.7786	0.7345	0.6553	0.9212	0.768	0.607	0.8734	0.4058	-	--	-	-	-	-
Unigene0000730	0.2179	0.227	0.054	0.4551	0.7999	0.2846	0.7615	0.7069	0.1204	0.0645	0.2416	0.1007	0	0.2864	0	MonoTPS1	PREDICTED: monoterpene synthase [Ricinus communis]	-	-	GO:0043167//ion binding;GO:0016835//carbon-oxygen lyase activity;GO:0003824//catalytic activity;GO:0016829//lyase activity;GO:0005488//binding;GO:0010333//terpene synthase activity;GO:0043169//cation binding;GO:0016838//carbon-oxygen lyase activity, acting on phosphates	-
Unigene0000731	1.7185	3.2369	2.1742	1.2217	0.3578	0.1146	1.8083	0.9093	2.4643	2.898	3.8913	8.3473	0.8458	0.4804	0.5	-	--	-	-	-	-
Unigene0000732	53.0832	58.7774	105.214	162.621	158.223	111.443	156.179	207.353	168.774	0.1688	105.513	111.84	0	0	0	-	PREDICTED: defensin-like protein 295 [Ricinus communis]	-	-	-	-
Unigene0000733	5.8731	5.9021	6.1182	6.8224	6.3275	6.3245	6.4344	6.4891	6.432	6.2772	6.9201	6.1424	5.3315	2.685	4.0762	At3g52210	PREDICTED: mRNA cap guanine-N7 methyltransferase 2 isoform X1 [Ricinus communis]	ko03015//mRNA surveillance pathway//Translation//Genetic Information Processing	-	-	-
Unigene0000734	10.0958	9.7833	10.3771	8.6704	8.5475	7.2154	6.9108	6.5505	7.6837	5.2769	4.0594	4.7662	3.9498	1.5348	3.4646	MSH4	PREDICTED: DNA mismatch repair protein MSH4 [Ricinus communis]	-	GO:0043231//intracellular membrane-bounded organelle;GO:0043228//non-membrane-bounded organelle;GO:0005694//chromosome;GO:0032991//macromolecular complex;GO:0044428//nuclear part;GO:0005634//nucleus;GO:0032300//mismatch repair complex;GO:0044464//cell part;GO:1990391//DNA repair complex;GO:0044446//intracellular organelle part;GO:0043232//intracellular non-membrane-bounded organelle;GO:0000228//n…	GO:1901363//heterocyclic compound binding;GO:0005488//binding;GO:0032550//purine ribonucleoside binding;GO:0003690//double-stranded DNA binding;GO:0001882//nucleoside binding;GO:0001883//purine nucleoside binding;GO:0097159//organic cyclic compound binding;GO:0032549//ribonucleoside binding;GO:0003676//nucleic acid binding;GO:0036094//small molecule binding;GO:0003677//DNA binding;GO:0097367//car…	GO:0006139//nucleobase-containing compound metabolic process;GO:0006259//DNA metabolic process;GO:0044763//single-organism cellular process;GO:0034641//cellular nitrogen compound metabolic process;GO:0051321//meiotic cell cycle;GO:0016043//cellular component organization;GO:0044238//primary metabolic process;GO:0050896//response to stimulus;GO:1903047//mitotic cell cycle process;GO:0000710//meiot…
Unigene0000735	1.9552	2.2214	2.6423	1.7209	2.04	2.3467	1.7025	0.3145	1.2676	1.7203	1.5943	1.5532	0.4722	0.5095	0.6629	M3KE1	Cell division control protein 7 [Cajanus cajan]	-	-	GO:0016772//transferase activity, transferring phosphorus-containing groups;GO:0003824//catalytic activity;GO:0032549//ribonucleoside binding;GO:0001882//nucleoside binding;GO:0097367//carbohydrate derivative binding;GO:0005488//binding;GO:0001883//purine nucleoside binding;GO:0032550//purine ribonucleoside binding;GO:0016740//transferase activity;GO:0097159//organic cyclic compound binding;GO:00…	GO:0006464//cellular protein modification process;GO:0044237//cellular metabolic process;GO:0006796//phosphate-containing compound metabolic process;GO:0044260//cellular macromolecule metabolic process;GO:0036211//protein modification process;GO:0044238//primary metabolic process;GO:0009987//cellular process;GO:0043412//macromolecule modification;GO:0019538//protein metabolic process;GO:0044267//…
Unigene0000736	0.5253	0	0.9371	0.1097	0.5141	0.4391	0.113	0.4544	1.5091	0	0.1165	0.6797	0.1279	0.2761	0	-	PREDICTED: protein YLS9 [Ricinus communis]	-	-	-	-
Unigene0000737	1.3786	1.0768	0.5123	0.7197	0.8432	0.9002	1.2042	0.1863	0.0952	0.5096	1.0507	0.0796	0	0.4528	0.0842	-	--	-	-	-	-
Unigene0000738	33.2008	30.0706	35.1512	35.0832	31.832	31.1085	33.8633	33.1969	32.9172	32.0428	31.1596	33.8349	19.046	12.749	13.8837	AKR1	PREDICTED: probable aldo-keto reductase 1 [Ricinus communis]	-	-	GO:0016491//oxidoreductase activity;GO:0003824//catalytic activity;GO:0016616//oxidoreductase activity, acting on the CH-OH group of donors, NAD or NADP as acceptor;GO:0004033//aldo-keto reductase (NADP) activity;GO:0015036//disulfide oxidoreductase activity;GO:0016667//oxidoreductase activity, acting on a sulfur group of donors;GO:0016614//oxidoreductase activity, acting on CH-OH group of donors	GO:0044763//single-organism cellular process;GO:0008152//metabolic process;GO:0044710//single-organism metabolic process;GO:0019725//cellular homeostasis;GO:0042592//homeostatic process;GO:0009987//cellular process;GO:0065007//biological regulation;GO:0065008//regulation of biological quality;GO:0044699//single-organism process
Unigene0000739	0.1378	0.4304	0.2048	0.4315	0.1011	0.3238	0.5554	0.0745	0.2664	0.7333	0.6872	0.2228	0.2935	0	0.2019	-	--	-	-	-	-
Unigene0000740	0.1492	0.1359	0.231	0.2725	0.0456	0.1948	0.0802	0.1512	0.1133	0.1213	0.0413	0.1637	0.1249	0.0367	0.1002	TPR3	PREDICTED: topless-related protein 3 [Ricinus communis]	-	-	-	-
Unigene0000741	0.135	0	0.3344	0.1409	0	0	0.2902	0.1459	0.1491	1.5965	1.0473	1.2474	0	0	0.3955	-	--	-	-	-	-
Unigene0000742	3.7851	4.7868	4.3942	6.6619	4.7362	4.4913	5.9879	4.4724	6.512	4.2857	4.8555	5.2975	0.6912	0.5684	1.03	NAC083	PREDICTED: NAC domain-containing protein 83 [Ricinus communis]	-	GO:0044424//intracellular part;GO:0043226//organelle;GO:0005623//cell;GO:0005622//intracellular;GO:0043231//intracellular membrane-bounded organelle;GO:0043229//intracellular organelle;GO:0044464//cell part;GO:0043227//membrane-bounded organelle	-	GO:0009987//cellular process;GO:0031323//regulation of cellular metabolic process;GO:0019222//regulation of metabolic process;GO:0050794//regulation of cellular process;GO:0080090//regulation of primary metabolic process;GO:0065007//biological regulation;GO:0032502//developmental process;GO:0009889//regulation of biosynthetic process;GO:0019219//regulation of nucleobase-containing compound metabo…
Unigene0000743	2.4025	0.8862	1.3393	1.2281	1.5185	1.7257	0.0807	0.1894	0.47	0.1184	0	0.2544	0.3047	0	0	-	PREDICTED: protein AF-9 isoform X1 [Populus euphratica]	-	-	-	-
Unigene0000744	0.1328	0.1383	0	0.4853	0.3899	0.8325	0.2856	0.359	0.0734	0	1.9139	0.8592	0	0.0872	0.1297	-	--	-	-	-	-
Unigene0000745	0.7751	1.0091	0.7682	0.1012	0.0948	0.7086	0.625	0.2095	0.4282	0.5158	0.3759	0.0895	0.2359	0.5729	0.3786	AtMg00810	PREDICTED: uncharacterized mitochondrial protein AtMg00810-like [Ricinus communis]	-	-	-	-
Unigene0000746	4.2638	5.1656	4.6743	5.6724	4.391	4.6595	6.7564	7.2912	7.9436	4.8521	11.0117	10.2861	2.4928	0.6481	1.7294	xynA	PREDICTED: LOW QUALITY PROTEIN: endo-1,4-beta-xylanase A [Ricinus communis]	-	-	-	-
Unigene0000747	5.2838	7.8112	6.84	6.0532	6.4393	6.1614	3.5536	4.8339	4.9567	3.4019	5.577	4.4086	3.0438	0.9471	2.8466	CDF2	PREDICTED: cyclic dof factor 2 isoform X1 [Ricinus communis]	-	GO:0044464//cell part;GO:0043229//intracellular organelle;GO:0043226//organelle;GO:0043227//membrane-bounded organelle;GO:0005623//cell;GO:0005622//intracellular;GO:0043231//intracellular membrane-bounded organelle;GO:0044424//intracellular part	GO:0043167//ion binding;GO:0043169//cation binding;GO:0005488//binding;GO:0001071//nucleic acid binding transcription factor activity	GO:0022414//reproductive process;GO:0044237//cellular metabolic process;GO:0032502//developmental process;GO:0044249//cellular biosynthetic process;GO:1901576//organic substance biosynthetic process;GO:0032501//multicellular organismal process;GO:0008152//metabolic process;GO:0065007//biological regulation;GO:0007275//multicellular organism development;GO:0009987//cellular process;GO:0043170//mac…
Unigene0000748	11.3387	12.3878	12.0081	6.2675	8.0504	6.1555	4.183	2.2836	2.8248	8.8105	2.5879	2.3631	2.8421	2.1908	1.7374	RAD51B	PREDICTED: DNA repair protein RAD51 homolog 2 isoform X4 [Juglans regia]	ko03440//Homologous recombination//Replication and repair//Genetic Information Processing	-	-	-
Unigene0000749	7.7958	8.2712	10.6564	8.5485	6.8927	7.3987	7.0273	7.2329	7.1791	4.7428	5.6281	8.4404	2.7492	0.444	2.851	HIPL1	PREDICTED: HIPL1 protein isoform X1 [Ricinus communis]	-	-	GO:0048037//cofactor binding;GO:0005488//binding;GO:0016491//oxidoreductase activity;GO:0016614//oxidoreductase activity, acting on CH-OH group of donors;GO:0003824//catalytic activity	GO:0044699//single-organism process;GO:0044238//primary metabolic process;GO:0044710//single-organism metabolic process;GO:0008152//metabolic process
Unigene0000750	22.5339	19.8231	20.2335	21.1754	20.9364	18.9104	18.9154	18.9217	18.1704	17.903	17.1489	19.3377	10.441	6.0506	7.0957	FTB	PREDICTED: protein farnesyltransferase subunit beta isoform X2 [Ricinus communis]	ko00900//Terpenoid backbone biosynthesis//Metabolism of terpenoids and polyketides//Metabolism	GO:0005623//cell;GO:0005622//intracellular;GO:0044424//intracellular part;GO:0044464//cell part;GO:0044444//cytoplasmic part;GO:0005737//cytoplasm	GO:0016765//transferase activity, transferring alkyl or aryl (other than methyl) groups;GO:0004659//prenyltransferase activity;GO:0008318//protein prenyltransferase activity;GO:0003824//catalytic activity;GO:0016740//transferase activity	GO:0019538//protein metabolic process;GO:0097354//prenylation;GO:0044238//primary metabolic process;GO:0044237//cellular metabolic process;GO:0071704//organic substance metabolic process;GO:0044699//single-organism process;GO:0006464//cellular protein modification process;GO:0043170//macromolecule metabolic process;GO:0044260//cellular macromolecule metabolic process;GO:0036211//protein modificat…
Unigene0000751	1.1509	0.9807	0.7258	0.9831	1.4335	1.0931	0.3375	0.2262	0.3468	0.1238	0.116	0.4835	0.1274	0.1375	0.2044	-	--	-	-	-	-
Unigene0000752	17.1411	17.1215	22.2442	21.1009	22.8244	20.4279	28.1853	32.8941	24.2179	35.6273	37.1783	36.5066	27.6475	23.1549	20.6404	-	BnaC04g48850D [Brassica napus]	-	-	-	-
Unigene0000753	8.5094	9.1595	10.0324	7.7442	10.5053	10.2445	10.6297	8.3278	9.7979	9.9601	10.2194	11.5636	6.4403	3.6411	5.422	At4g20930	PREDICTED: probable 3-hydroxyisobutyrate dehydrogenase, mitochondrial isoform X3 [Jatropha curcas]	ko00280//Valine, leucine and isoleucine degradation//Amino acid metabolism//Metabolism	GO:0043231//intracellular membrane-bounded organelle;GO:0043227//membrane-bounded organelle;GO:0044464//cell part;GO:0043226//organelle;GO:0043229//intracellular organelle;GO:0005623//cell;GO:0044424//intracellular part;GO:0005622//intracellular	GO:0016491//oxidoreductase activity;GO:0036094//small molecule binding;GO:0097159//organic cyclic compound binding;GO:0003824//catalytic activity;GO:0016614//oxidoreductase activity, acting on CH-OH group of donors;GO:0048037//cofactor binding;GO:0016616//oxidoreductase activity, acting on the CH-OH group of donors, NAD or NADP as acceptor;GO:1901265//nucleoside phosphate binding;GO:0005488//bind…	GO:0006082//organic acid metabolic process;GO:0016054//organic acid catabolic process;GO:1901565//organonitrogen compound catabolic process;GO:0009117//nucleotide metabolic process;GO:0009987//cellular process;GO:0051186//cofactor metabolic process;GO:0072524//pyridine-containing compound metabolic process;GO:0071704//organic substance metabolic process;GO:0019637//organophosphate metabolic proce…
Unigene0000754	0.1976	0.9262	0.4896	0.3095	0	1.0324	0.1062	0	0.9826	0.4676	0.6572	0.3653	0.6015	0	0.0965	-	--	-	-	-	-
Unigene0000755	0.415	0.8644	0.9254	0.1083	0.7108	0.3252	0.3346	0.4487	0	0.3682	0.6901	1.2466	0.2526	0	0.304	-	--	-	-	-	-
Unigene0000756	0	0	0	0.1543	0.5062	0.4632	0.4766	0.2397	0.9796	0.2622	0.4096	1.161	0.8096	0	0.2887	-	--	-	-	-	-
Unigene0000757	0.255	0.177	0.2527	0.2662	0.8317	0.3552	2.1015	1.1945	2.723	5.7304	2.7322	2.1993	1.3451	4.5781	1.7433	-	--	-	-	-	-
Unigene0000758	15.0652	14.6643	16.4011	14.31	13.2773	15.3776	12.5281	14.6084	15.0662	10.1086	11.1955	13.4367	6.5361	3.5177	5.8538	PVA13	PREDICTED: vesicle-associated protein 1-3 [Jatropha curcas]	-	GO:0031224//intrinsic component of membrane;GO:0044422//organelle part;GO:0044464//cell part;GO:0044425//membrane part;GO:0043227//membrane-bounded organelle;GO:0005622//intracellular;GO:0043229//intracellular organelle;GO:0043226//organelle;GO:0005623//cell;GO:0044424//intracellular part;GO:0043231//intracellular membrane-bounded organelle;GO:0031090//organelle membrane;GO:0016020//membrane	-	GO:0042157//lipoprotein metabolic process;GO:0019538//protein metabolic process;GO:0009987//cellular process;GO:0006464//cellular protein modification process;GO:0036211//protein modification process;GO:0043170//macromolecule metabolic process;GO:0009058//biosynthetic process;GO:0071704//organic substance metabolic process;GO:0044267//cellular protein metabolic process;GO:0009059//macromolecule b…
Unigene0000759	1.8741	1.6571	1.2285	1.4778	0.9935	0.8567	1.9205	0.6754	1.9844	9.2606	1.3851	5.6385	15.2591	1.975	11.8422	-	18S pre-ribosomal assembly protein gar2 [Populus trichocarpa]	-	-	-	-
Unigene0000760	1.1668	0.7706	0.3666	0.7725	0.6684	0.892	0.6119	0.923	1.1319	0.5386	0.8202	0.1052	0.4158	0.5235	0.3336	PDF1B	PREDICTED: peptide deformylase 1B, chloroplastic [Vitis vinifera]	-	GO:0043227//membrane-bounded organelle;GO:0005622//intracellular;GO:0043226//organelle;GO:0043229//intracellular organelle;GO:0005737//cytoplasm;GO:0044424//intracellular part;GO:0009536//plastid;GO:0044444//cytoplasmic part;GO:0044464//cell part;GO:0005623//cell;GO:0043231//intracellular membrane-bounded organelle	-	GO:0009987//cellular process;GO:0008152//metabolic process
Unigene0000761	17.6589	16.709	14.4705	10.9095	13.2101	13.3372	8.8701	6.7135	9.6465	13.0315	5.6956	6.693	4.509	2.4641	3.4637	primpol	PREDICTED: DNA-directed primase/polymerase protein [Ricinus communis]	-	-	-	GO:0046483//heterocycle metabolic process;GO:0006807//nitrogen compound metabolic process;GO:0044237//cellular metabolic process;GO:0071704//organic substance metabolic process;GO:0043170//macromolecule metabolic process;GO:1901360//organic cyclic compound metabolic process;GO:0006259//DNA metabolic process;GO:0044238//primary metabolic process;GO:0090304//nucleic acid metabolic process;GO:000613…
Unigene0000762	5.9243	5.8808	4.5868	4.6391	2.8989	6.5765	7.8622	2.8023	3.9887	6.5701	5.3361	5.9033	3.2683	2.9189	3.3456	-	--	-	-	-	-
Unigene0000763	0	0.3359	0.1918	0.0337	0.0316	2.0557	0.0694	0.279	2.0313	1.4499	8.3313	0	0.1178	4.6617	0.0315	BAP2	PREDICTED: BON1-associated protein 2 [Ricinus communis]	-	-	-	-
Unigene0000764	0.7114	0.4234	0.4029	0.1061	0.4476	0.3186	0.1093	0.3846	0.2246	0	0.1127	0	0.495	1.0015	0.4468	-	--	-	-	-	-
Unigene0000765	0.6194	0.3871	0.8594	0.3234	0.3031	0.1294	0.3996	0.067	0	0.4396	0.412	0.4007	0	0.1628	0.0605	-	--	-	-	-	-
Unigene0000766	8.3002	6.9213	7.4804	8.1665	9.7021	9.2577	15.1572	10.7777	15.5612	2.5558	7.3217	10.3507	1.8646	0.1797	0.9884	IP5P6	PREDICTED: type IV inositol polyphosphate 5-phosphatase 7 isoform X1 [Ricinus communis]	-	-	-	-
Unigene0000767	1.613	1.6799	2.0981	0.2105	0.6906	1.3693	0.9755	0	1.2252	1.9081	0.7823	1.2113	0	0.2649	1.2802	-	--	-	-	-	-
Unigene0000768	0.5399	0.5623	1.7627	0.2321	0.9325	1.2278	0.7171	0.1374	0.7369	1.052	0.4225	0.91	0	0.3756	0.3413	-	PREDICTED: traB domain-containing protein [Jatropha curcas]	-	-	-	-
Unigene0000769	1.0826	0.9617	1.5147	1.3298	1.1218	1.3973	0.7874	0.723	0.6333	0	1.3061	1.2949	0	0	0	-	PREDICTED: uncharacterized protein LOC8274122 [Ricinus communis]	-	-	-	-
Unigene0000770	10.3836	10.6043	10.2905	6.8417	11.9378	10.5327	7.587	7.1937	11.361	9.4212	11.8464	9.3175	3.4366	7.6824	3.5451	-	--	-	-	-	-
Unigene0000771	16.8891	20.3521	22.585	18.9902	16.1576	21.8306	18.8563	20.8353	18.8394	24.3973	16.1425	16.0599	22.5394	16.7849	18.7183	Os09g0528100	PREDICTED: 30S ribosomal protein S31, mitochondrial [Ricinus communis]	-	GO:1990904//ribonucleoprotein complex;GO:0044424//intracellular part;GO:0044464//cell part;GO:0032991//macromolecular complex;GO:0030529//intracellular ribonucleoprotein complex;GO:0005622//intracellular;GO:0005623//cell	-	-
Unigene0000772	5.0487	5.1295	5.8464	6.3886	5.6391	6.3785	4.9855	6.749	6.245	1.7365	4.2129	4.6535	5.8962	0.6129	1.4607	RGLG2	PREDICTED: E3 ubiquitin-protein ligase RGLG2 [Ricinus communis]	-	-	GO:0005488//binding;GO:0043169//cation binding;GO:0043167//ion binding	-
Unigene0000773	0.6098	0.3176	0.9065	0.5306	0.8952	0.7433	0.9834	0.1099	0.8983	0	0.338	1.2212	0.1237	0	0.3971	-	--	-	-	-	-
Unigene0000774	0.5949	1.0621	0.379	1.2644	1.0188	0.9323	0.2056	0.9878	1.4319	0.1508	0.0942	1.4335	0.6467	0.4466	0.1245	CRK14	PREDICTED: cysteine-rich receptor-like protein kinase 10 [Theobroma cacao]	-	-	-	-
Unigene0000775	0.9321	0.2774	0.6158	0.3244	1.0425	0.4174	0.8113	0.3359	0.3923	0.2625	0.0984	0.9435	0.1081	0.1166	0.1734	-	--	-	-	-	-
Unigene0000776	4.4266	4.4069	3.7715	3.112	3.5247	3.2809	3.2713	2.5896	4.1556	4.5543	3.1076	3.4189	3.9097	1.9931	4.0726	At5g64320	PREDICTED: pentatricopeptide repeat-containing protein At4g20090 [Ricinus communis]	-	-	-	-
Unigene0000777	0.2929	0.6974	0.4147	1.1361	0.4915	0.5247	1.2373	1.3574	1.3871	0	3.1084	2.7269	0.051	0.6598	0.3475	At1g29670	PREDICTED: GDSL esterase/lipase At1g29670-like [Jatropha curcas]	-	-	GO:0003824//catalytic activity;GO:0016787//hydrolase activity	-
Unigene0000778	2.3071	2.7342	2.2075	1.9935	2.725	1.7455	3.7634	2.4944	2.7248	1.5057	6.1735	6.691	2.034	2.8222	3.1861	-	PREDICTED: probable receptor-like protein kinase At1g30570 [Ricinus communis]	-	-	GO:0003824//catalytic activity;GO:0016740//transferase activity;GO:0016301//kinase activity;GO:0016772//transferase activity, transferring phosphorus-containing groups	GO:0016310//phosphorylation;GO:0008152//metabolic process;GO:0009987//cellular process;GO:0006793//phosphorus metabolic process;GO:0044237//cellular metabolic process;GO:0006796//phosphate-containing compound metabolic process
Unigene0000779	0.1938	0.1009	0	0.3035	0.8534	0.5061	0.3125	0.6285	0.2141	0.1146	0.6445	0.3582	0.118	0	0.1893	-	--	-	-	-	-
Unigene0000780	1.1962	1.6721	1.0191	1.2928	1.1707	1.5129	0.8461	1.2139	1.0086	0.6827	1.2447	0.9601	0.5877	0.7307	0.5945	At1g12150	PREDICTED: WEB family protein At1g12150 [Ricinus communis]	-	-	-	-
Unigene0000781	0.7442	0.616	0.9266	0.1793	0.971	0.5582	0.6154	1.3822	0.4638	0.948	1.9037	0.0353	0	0.1504	0.5405	-	PREDICTED: protein BONZAI 1-like [Jatropha curcas]	-	-	-	-
Unigene0000782	9.9922	6.8491	7.941	6.6663	5.0612	9.906	5.3543	7.2137	7.5833	2.5302	3.0082	4.7799	6.2576	0	4.584	Y-3	hypothetical protein MANES_04G034300 [Manihot esculenta]	-	-	-	-
Unigene0000783	1.1783	0.8181	0.8563	0.3281	0.5381	0.4103	0	0.2548	0.0868	0.4646	0.3483	0.2178	0.1913	0	0	-	--	-	-	-	-
Unigene0000784	0.5286	0.7034	1.5714	0.2146	1.4656	0.9817	0.4104	0.0952	0.4542	0.9379	0.6836	0.8956	0.429	0	0.3729	-	--	-	-	-	-
Unigene0000785	0.5134	0.4319	0.4697	0.5154	0.6184	0.3095	0.6157	0.491	0.9163	14.2725	5.1881	1.1315	0.0481	0.0519	0	At1g06890	PREDICTED: uncharacterized membrane protein At1g06890 [Ricinus communis]	-	GO:0016020//membrane;GO:0044425//membrane part;GO:0031224//intrinsic component of membrane	-	-
Unigene0000786	8.77	8.8647	9.025	9.0586	7.5482	7.6002	8.0819	7.9073	9.0234	8.5034	8.0469	7.8161	6.9022	3.6111	4.9029	At3g60510	PREDICTED: 3-hydroxyisobutyryl-CoA hydrolase-like protein 1, mitochondrial isoform X2 [Ricinus communis]	ko01200//Carbon metabolism//Global and Overview//Metabolism;ko00410//beta-Alanine metabolism//Metabolism of other amino acids//Metabolism;ko00280//Valine, leucine and isoleucine degradation//Amino acid metabolism//Metabolism;ko00640//Propanoate metabolism//Carbohydrate metabolism//Metabolism	-	GO:0003824//catalytic activity;GO:0016836//hydro-lyase activity;GO:0016829//lyase activity;GO:0016835//carbon-oxygen lyase activity	-
Unigene0000787	12.1287	11.9411	12.0896	12.4851	9.9029	9.9738	6.9359	4.487	7.0278	7.4532	5.3582	6.3711	5.8112	1.5711	5.5851	jmjd4	PREDICTED: jmjC domain-containing protein 4 isoform X1 [Ricinus communis]	-	-	-	-
Unigene0000788	116.184	84.1825	45.356	44.2958	50.4881	49.4677	31.7649	268.411	36.2736	9.5453	50.4746	17.3119	6.2793	22.9889	5.1463	ZIP4	PREDICTED: zinc transporter 4, chloroplastic [Ricinus communis]	-	GO:0016020//membrane;GO:0044425//membrane part;GO:0031224//intrinsic component of membrane	GO:0022857//transmembrane transporter activity;GO:0022892//substrate-specific transporter activity;GO:0016627//oxidoreductase activity, acting on the CH-CH group of donors;GO:0016491//oxidoreductase activity;GO:0022891//substrate-specific transmembrane transporter activity;GO:0005215//transporter activity;GO:0022890//inorganic cation transmembrane transporter activity;GO:0003824//catalytic activi…	GO:0072511//divalent inorganic cation transport;GO:0044765//single-organism transport;GO:0006810//transport;GO:0006811//ion transport;GO:0044710//single-organism metabolic process;GO:0051234//establishment of localization;GO:0070838//divalent metal ion transport;GO:0030001//metal ion transport;GO:0006829//zinc II ion transport;GO:0044699//single-organism process;GO:0044763//single-organism cellul…
Unigene0000789	0.496	1.4465	2.0646	1.3465	1.2621	4.0423	2.6665	0.2145	2.0825	0.1174	2.6394	2.2922	0.2416	0	0	-	--	-	-	-	-
Unigene0000790	0.6972	1.3485	0.8884	0.52	0.4874	1.7691	0.8567	0.4308	0.5502	0.4713	0.7729	0.0921	0.9701	0	0.8756	-	hypothetical protein VITISV_022977 [Vitis vinifera]	-	-	-	-
Unigene0000791	1.3093	1.7297	1.0693	0.6582	0.6763	0.6333	1.0036	1.3369	1.6073	1.4054	7.5663	3.3614	0.0295	0.0319	0.0711	MLO4	PREDICTED: MLO-like protein 4 [Ricinus communis]	-	GO:0044425//membrane part;GO:0031224//intrinsic component of membrane;GO:0016020//membrane	-	GO:0050896//response to stimulus;GO:0006950//response to stress
Unigene0000792	28.6834	28.7254	30.1538	29.6046	26.9925	23.2321	21.0068	23.8991	27.6206	17.1795	14.7138	17.7394	21.2854	10.1563	17.3668	PBS1	PREDICTED: serine/threonine-protein kinase CDL1 [Ricinus communis]	-	GO:0016020//membrane	GO:0097367//carbohydrate derivative binding;GO:0001883//purine nucleoside binding;GO:0016772//transferase activity, transferring phosphorus-containing groups;GO:0097159//organic cyclic compound binding;GO:0016773//phosphotransferase activity, alcohol group as acceptor;GO:0016301//kinase activity;GO:1901363//heterocyclic compound binding;GO:0032550//purine ribonucleoside binding;GO:0032549//ribonu…	GO:0019538//protein metabolic process;GO:0008152//metabolic process;GO:0006464//cellular protein modification process;GO:0044238//primary metabolic process;GO:0071704//organic substance metabolic process;GO:0044267//cellular protein metabolic process;GO:0043170//macromolecule metabolic process;GO:0044237//cellular metabolic process;GO:0044260//cellular macromolecule metabolic process;GO:0043412//…
Unigene0000793	0.4308	0.4487	0.8539	0.8096	0.3373	0.3601	0.0926	0.1863	0.2856	0.1019	0.4776	0.0796	1.049	0.2264	0.4208	-	--	-	-	-	-
Unigene0000794	0.0905	1.0128	0.4259	0.307	0.1328	0.189	0.5106	0.8803	0.7246	16.3466	1.1784	0.8361	16.7413	15.3627	12.7249	-	hypothetical protein MANES_09G098500 [Manihot esculenta]	-	-	-	-
Unigene0000795	0.3082	0.1284	0.2443	0.1931	0.2111	0.2898	1.3916	1.3661	1.0555	0.1823	1.2982	1.0539	0.1126	0.1215	0.1505	TRP5	Os03g0274300, partial [Oryza sativa Japonica Group]	-	-	GO:0005488//binding	-
Unigene0000796	0.5261	0.8289	0.6818	0.7183	0.6996	0.8174	0.6816	0.5396	0.7154	2.6648	0.7925	0.2369	1.7244	1.6305	1.4098	-	hypothetical protein COLO4_20658 [Corchorus olitorius]	-	-	-	-
Unigene0000797	0.3861	0.3016	0.6695	0.4031	0.0945	0.4033	0.1038	0.2087	0.4265	1.0275	2.2469	0.7136	0.235	0.3804	0.3771	-	--	-	-	-	-
Unigene0000798	12.4107	11.0908	12.0149	12.0899	11.4871	12.4702	17.163	16.2752	15.6365	6.0294	11.9918	13.9676	6.1813	0.4031	3.7413	CDL1	PREDICTED: serine/threonine-protein kinase CDL1 [Jatropha curcas]	-	-	GO:0016772//transferase activity, transferring phosphorus-containing groups;GO:0016301//kinase activity;GO:0004672//protein kinase activity;GO:0005488//binding;GO:0001882//nucleoside binding;GO:0032550//purine ribonucleoside binding;GO:0001883//purine nucleoside binding;GO:0032549//ribonucleoside binding;GO:0097367//carbohydrate derivative binding;GO:0036094//small molecule binding;GO:0016773//ph…	GO:0009987//cellular process;GO:0006796//phosphate-containing compound metabolic process;GO:0044238//primary metabolic process;GO:0044237//cellular metabolic process;GO:0043412//macromolecule modification;GO:0006793//phosphorus metabolic process;GO:0008152//metabolic process;GO:0019538//protein metabolic process;GO:0071704//organic substance metabolic process;GO:0006464//cellular protein modifica…
Unigene0000799	2.1202	1.4892	1.4171	1.3385	1.882	2.7819	1.3253	1.0662	1.0351	0.5833	1.3119	0.957	0.06	0	0.2408	-	--	-	-	-	-
Unigene0000800	6.6358	6.968	5.9794	5.968	7.5014	7.1046	6.1454	5.3276	6.2911	6.5026	7.8176	6.295	5.0527	7.3518	7.5087	BAHCC1	PREDICTED: chromatin remodeling protein SHL-like [Arachis duranensis]	-	GO:0005622//intracellular;GO:0043226//organelle;GO:0043231//intracellular membrane-bounded organelle;GO:0044464//cell part;GO:0005623//cell;GO:0043229//intracellular organelle;GO:0044424//intracellular part;GO:0043227//membrane-bounded organelle	GO:0046914//transition metal ion binding;GO:0043167//ion binding;GO:0043169//cation binding;GO:0046872//metal ion binding;GO:0005488//binding	-
Unigene0000801	0.2503	0.2606	0.372	0.196	0.6735	0.3268	0.2018	0.1353	0.1382	0	0.4855	1.2721	0	0	0	-	--	-	-	-	-
Unigene0000802	0.6909	0.3524	0.1258	0.1914	0.1656	0.2504	2.8651	2.1952	1.3865	5.6877	20.7579	5.734	3.8281	2.7418	4.2696	ALDH3H1	PREDICTED: aldehyde dehydrogenase family 3 member H1 [Ricinus communis]	ko00010//Glycolysis / Gluconeogenesis//Carbohydrate metabolism//Metabolism;ko00620//Pyruvate metabolism//Carbohydrate metabolism//Metabolism;ko00040//Pentose and glucuronate interconversions//Carbohydrate metabolism//Metabolism;ko00561//Glycerolipid metabolism//Lipid metabolism//Metabolism;ko00330//Arginine and proline metabolism//Amino acid metabolism//Metabolism;ko00071//Fatty acid degradation/…	GO:0005623//cell;GO:0043226//organelle;GO:0030054//cell junction;GO:0043231//intracellular membrane-bounded organelle;GO:0043229//intracellular organelle;GO:0044464//cell part;GO:0005911//cell-cell junction;GO:0044424//intracellular part;GO:0043227//membrane-bounded organelle;GO:0005622//intracellular	GO:0016903//oxidoreductase activity, acting on the aldehyde or oxo group of donors;GO:0016491//oxidoreductase activity;GO:0003824//catalytic activity;GO:0016620//oxidoreductase activity, acting on the aldehyde or oxo group of donors, NAD or NADP as acceptor	GO:0050896//response to stimulus;GO:0008152//metabolic process;GO:0009987//cellular process;GO:0044237//cellular metabolic process;GO:0044699//single-organism process;GO:0044710//single-organism metabolic process
Unigene0000803	35.3938	48.3107	41.0186	38.8673	36.7571	35.3258	33.0389	29.8933	27.9716	25.1214	23.7267	25.7081	16.4255	17.8353	20.1744	-	--	-	-	-	-
Unigene0000804	0.492	0.67	0.7126	0.2766	0.9999	0.8303	0.2034	0.5319	0.5017	0.1343	0.1678	0.8394	0.0461	0	0.2957	-	--	-	-	-	-
Unigene0000805	0.4139	0	0.2734	0	0.4725	0.4324	1.1865	1.7153	0.6097	0.1632	1.4529	2.3588	0.168	0	0	UGT72E1	PREDICTED: anthocyanidin 3-O-glucosyltransferase 5-like [Citrus sinensis]	ko00940//Phenylpropanoid biosynthesis//Biosynthesis of other secondary metabolites//Metabolism	-	GO:0003824//catalytic activity;GO:0016740//transferase activity	-
Unigene0000806	183.541	151.691	178.789	223.694	245.75	160.045	409.206	392.267	320.56	386.986	492.206	471.89	862.268	96.5877	472.745	-	Calcium-binding EF-hand [Corchorus olitorius]	-	-	-	-
Unigene0000807	11.9196	12.1873	11.7318	11.3939	10.5465	11.6005	12.8736	16.3886	13.3499	6.9214	8.236	9.8345	8.4819	9.7613	6.0609	WPP2	PREDICTED: MFP1 attachment factor 1 [Ricinus communis]	-	-	-	-
Unigene0000808	1.4756	0.8164	0.6855	0.5777	1.5795	1.0117	0.4462	0.4986	1.0189	0.1636	0.2045	0.9376	0.0561	0.6059	0.045	-	--	-	-	-	-
Unigene0000809	8.9655	8.63	9.2061	7.4515	8.2627	9.4762	5.4599	6.1797	6.5344	3.6094	3.9385	6.3644	1.921	1.6063	2.3374	VRN1	PREDICTED: B3 domain-containing transcription factor VRN1, partial [Ricinus communis]	-	-	-	-
Unigene0000810	0.2883	0.4128	0.2857	0.3762	0.9875	0.6024	0.6974	0.1558	0.1194	1.151	1.0786	0.8326	0.0439	0.2367	0.2464	-	--	-	-	-	-
Unigene0000811	1.1629	2.3221	1.0381	0.5418	1.2039	6.0446	0.31	0.4364	1.3166	0.2046	3.324	0.2309	0.0234	0.0253	0.0188	CCR4	PREDICTED: serine/threonine-protein kinase-like protein CCR4 [Jatropha curcas]	-	GO:0016020//membrane	GO:0003824//catalytic activity;GO:0004672//protein kinase activity;GO:0016773//phosphotransferase activity, alcohol group as acceptor;GO:0005488//binding;GO:0016301//kinase activity;GO:0016740//transferase activity;GO:0016772//transferase activity, transferring phosphorus-containing groups	GO:0071704//organic substance metabolic process;GO:0009987//cellular process;GO:0044237//cellular metabolic process;GO:0008152//metabolic process;GO:0006796//phosphate-containing compound metabolic process;GO:0006793//phosphorus metabolic process
Unigene0000812	45.1483	32.9151	30.1465	25.2514	23.4947	28.2822	7.756	13.9833	12.0791	14.9275	5.9967	4.7385	7.1463	1.461	3.1205	PCMP-E74	PREDICTED: protein CYPRO4 [Ricinus communis]	-	GO:0016020//membrane;GO:0005623//cell;GO:0005622//intracellular;GO:0044444//cytoplasmic part;GO:0044464//cell part;GO:0044424//intracellular part;GO:0005737//cytoplasm	-	GO:0051239//regulation of multicellular organismal process;GO:0050789//regulation of biological process;GO:1903506//regulation of nucleic acid-templated transcription;GO:0016571//histone methylation;GO:1902589//single-organism organelle organization;GO:0006325//chromatin organization;GO:0044238//primary metabolic process;GO:0009987//cellular process;GO:0090304//nucleic acid metabolic process;GO:0…
Unigene0000813	0.5886	0.0943	0.3141	0.3309	0.7089	0.8514	0.2434	0.3426	0.1	0.1071	0.1004	0.1674	0.1102	1.963	0.398	B120	PREDICTED: cysteine-rich receptor-like protein kinase 10 [Ricinus communis]	-	-	GO:0001883//purine nucleoside binding;GO:0004672//protein kinase activity;GO:1901363//heterocyclic compound binding;GO:0032550//purine ribonucleoside binding;GO:0016740//transferase activity;GO:0016772//transferase activity, transferring phosphorus-containing groups;GO:0003824//catalytic activity;GO:0001882//nucleoside binding;GO:0005488//binding;GO:0097367//carbohydrate derivative binding;GO:009…	GO:0044238//primary metabolic process;GO:0006464//cellular protein modification process;GO:0009987//cellular process;GO:0016310//phosphorylation;GO:0044260//cellular macromolecule metabolic process;GO:0044267//cellular protein metabolic process;GO:0044237//cellular metabolic process;GO:0006793//phosphorus metabolic process;GO:0006468//protein phosphorylation;GO:0043170//macromolecule metabolic pr…
Unigene0000814	11.0832	10.9836	12.4596	8.8446	8.0513	9.6156	6.3254	6.2818	6.3115	7.7394	6.4681	6.5658	4.6366	1.8603	3.0523	-	hypothetical protein PRUPE_2G319800 [Prunus persica]	-	-	-	-
Unigene0000815	0.83	0.3143	0	0	0	0	0.4056	0.1632	0.4168	0.0893	0.2509	0.1395	1.2861	0.694	0.4422	RPL4	component of cytosolic 80S ribosome and 60S large subunit [Volvox carteri f. nagariensis]	ko03010//Ribosome//Translation//Genetic Information Processing	GO:1990904//ribonucleoprotein complex;GO:0044464//cell part;GO:0005622//intracellular;GO:0044424//intracellular part;GO:0030529//intracellular ribonucleoprotein complex;GO:0005623//cell;GO:0032991//macromolecular complex	-	GO:0043170//macromolecule metabolic process;GO:0008152//metabolic process;GO:0010467//gene expression;GO:0071704//organic substance metabolic process
Unigene0000816	0.6862	0.7147	0.3886	1.2283	0.3838	1.0242	0.8432	0	0.6499	0.5798	0.326	0.3624	0	0	0.7661	-	--	-	-	-	-
Unigene0000817	0.4599	0.5474	0.586	1.7149	0.643	0.4119	1.3421	0.4972	0.4355	0.1554	0.8012	0.9108	0	0	0.2567	-	--	-	-	-	-
Unigene0000818	0.3037	0.5798	0.652	0.2114	0.2477	0.1586	0.1088	0.0547	0.3914	0.6586	0.5611	1.1694	0.0616	0.1995	0	-	--	-	-	-	-
Unigene0000819	21.3725	16.3607	17.0035	17.0221	12.8659	15.947	15.6915	16.1612	18.5052	7.3805	9.1191	13.7639	9.6758	10.2467	8.1259	WRKY22	PREDICTED: WRKY transcription factor 22 [Ricinus communis]	ko04626//Plant-pathogen interaction//Environmental adaptation//Organismal Systems	-	GO:0005488//binding;GO:1901363//heterocyclic compound binding;GO:0003677//DNA binding;GO:0097159//organic cyclic compound binding;GO:0003676//nucleic acid binding	GO:0050789//regulation of biological process;GO:0008152//metabolic process;GO:0009059//macromolecule biosynthetic process;GO:0044249//cellular biosynthetic process;GO:0010467//gene expression;GO:0009987//cellular process;GO:0044260//cellular macromolecule metabolic process;GO:0071704//organic substance metabolic process;GO:1901576//organic substance biosynthetic process;GO:0050794//regulation of …
Unigene0000820	5.6935	6.4834	6.4108	6.835	6.4283	4.9185	7.6932	7.2574	6.6086	10.6136	7.5519	7.2585	6.7699	4.759	6.1349	-	PREDICTED: uncharacterized protein LOC8265103 isoform X2 [Ricinus communis]	-	-	-	-
Unigene0000821	5.2337	4.5082	4.2941	4.0827	4.7334	4.4556	5.1679	2.6724	3.7874	5.5549	5.6079	5.0502	2.9885	2.7203	2.6646	At4g27190	JHL06P13.14 [Jatropha curcas]	-	-	-	-
Unigene0000822	27.9553	27.5362	28.1632	34.7935	30.8801	30.9482	43.7398	40.0327	38.915	30.3184	52.7713	53.4073	16.6654	6.5676	10.4436	-	PREDICTED: uncharacterized protein LOC8274773 isoform X2 [Ricinus communis]	-	-	-	-
Unigene0000823	65.5552	65.9527	62.9363	65.8468	67.2761	64.3032	73.1993	58.3292	73.9642	82.503	67.1545	74.0129	54.6932	20.318	45.2483	CKA1	PREDICTED: casein kinase II subunit alpha [Jatropha curcas]	ko03008//Ribosome biogenesis in eukaryotes//Translation//Genetic Information Processing;ko04712//Circadian rhythm - plant//Environmental adaptation//Organismal Systems	-	-	-
Unigene0000824	3.5647	6.5516	5.2472	2.5725	1.6417	4.1625	2.7053	8.1049	2.5484	5.2711	3.8937	2.4225	1.1488	2.5484	2.3043	-	PREDICTED: uncharacterized protein LOC105629655 [Jatropha curcas]	-	-	-	-
Unigene0000825	9.0822	13.9385	14.056	8.2579	9.5145	9.489	11.4079	10.7035	10.6629	15.4113	11.9993	11.8602	11.447	6.1883	11.1286	-	PREDICTED: probable inactive protein kinase DDB_G0270444 isoform X1 [Nicotiana sylvestris]	-	-	-	-
Unigene0000826	3.0966	3.1586	2.4994	3.1998	2.3432	1.8011	2.1966	2.2435	2.1515	3.6254	1.3094	3.7177	4.8195	4.6977	3.2431	-	hypothetical protein JCGZ_20025 [Jatropha curcas]	-	-	-	-
Unigene0000827	0.4162	0.289	0.0687	0	0.2036	0.1449	0.2983	0.15	0.4598	0.1641	0.7689	0	0.1689	0.0911	0.6098	-	--	-	-	-	-
Unigene0000828	42.3448	43.0422	50.3096	43.1612	43.4825	44.9826	50.8439	52.5615	52.6827	37.4873	53.3533	51.334	18.182	4.6758	15.2912	43344	PREDICTED: developmental protein SEPALLATA 1 [Ricinus communis]	-	GO:0043227//membrane-bounded organelle;GO:0044464//cell part;GO:0005622//intracellular;GO:0005623//cell;GO:0043231//intracellular membrane-bounded organelle;GO:0043226//organelle;GO:0044424//intracellular part;GO:0043229//intracellular organelle	GO:0003824//catalytic activity;GO:0016491//oxidoreductase activity;GO:0016628//oxidoreductase activity, acting on the CH-CH group of donors, NAD or NADP as acceptor;GO:0016627//oxidoreductase activity, acting on the CH-CH group of donors	GO:0010468//regulation of gene expression;GO:0008152//metabolic process;GO:0050789//regulation of biological process;GO:0044710//single-organism metabolic process;GO:0019222//regulation of metabolic process;GO:0060255//regulation of macromolecule metabolic process;GO:0044699//single-organism process;GO:0065007//biological regulation
Unigene0000829	0.3113	0.7564	0.2056	0.325	0.5077	0.2168	0.6693	0.1122	0	0.3682	0.4601	0.0959	0	0	0.304	-	--	-	-	-	-
Unigene0000830	77.2235	62.2789	61.8227	76.0315	75.9522	72.0725	70.7729	84.5875	75.0896	10.0904	59.799	55.5803	4.8905	0.1811	2.6786	PAZ1	PREDICTED: serpin-ZX [Ricinus communis]	-	-	-	-
Unigene0000831	0.1245	0.0648	0.1234	0.195	0	0.065	0.1339	0.4038	0	0.2209	0.4141	0	0.5305	2.1266	1.277	-	--	-	-	-	-
Unigene0000832	0.0819	1.109	0	0	0.3206	0	0	0	0	0.2907	1.8161	2.4982	0.3989	0	0.16	-	PREDICTED: stress-induced protein KIN2-like [Cucumis melo]	-	-	-	-
Unigene0000833	0.5635	0.6603	1.2216	0.3677	0.3102	0.4784	0.8331	0.5331	1.1285	0.375	0.5466	1.2044	0.3002	0.2314	0.3784	-	--	-	-	-	-
Unigene0000834	0.0589	0	0.4084	0.2458	0	0	0	0	0	0.2785	0.0653	0.1632	1.3617	3.0164	0.805	-	Retrovirus-related Pol polyprotein from transposon TNT 1-94 [Cajanus cajan]	-	-	-	-
Unigene0000835	10.503	10.2462	9.8171	12.4396	11.6068	12.8449	15.4646	15.6837	11.7543	16.7908	15.66	13.9966	15.6785	8.4332	10.4318	BRG3	PREDICTED: E3 ubiquitin-protein ligase BOI-like [Jatropha curcas]	-	-	-	-
Unigene0000836	0.8098	0	0	0.9512	0	0.2115	0.7618	0.1094	0.2237	0.3592	0	0.2807	0.3697	0.266	0	-	--	-	-	-	-
Unigene0000837	1.2862	1.6878	1.5041	1.5846	0.7804	1.5588	1.0509	1.0012	0.7958	2.4952	1.8821	1.4265	0.7516	1.1829	0.6031	ycf36	DUF1230 domain-containing protein [Cephalotus follicularis]	-	-	-	-
Unigene0000838	4.4262	4.6387	5.752	4.912	4.9991	5.3515	5.9708	3.1	6.4896	6.8659	6.1411	6.7537	3.4061	1.335	4.0244	GOT1	PREDICTED: vesicle transport protein GOT1B [Ricinus communis]	-	-	-	-
Unigene0000839	84.8784	74.8388	87.5054	85.3755	75.0332	84.0011	91.4409	93.2873	92.9389	91.3642	68.4044	73.6176	72.0832	31.234	47.7692	RPS15	40S ribosomal protein S15 [Glycine soja]	ko03010//Ribosome//Translation//Genetic Information Processing	GO:0044444//cytoplasmic part;GO:0043232//intracellular non-membrane-bounded organelle;GO:1990904//ribonucleoprotein complex;GO:0043226//organelle;GO:0005840//ribosome;GO:0005737//cytoplasm;GO:0044446//intracellular organelle part;GO:0044422//organelle part;GO:0044424//intracellular part;GO:0005623//cell;GO:0030529//intracellular ribonucleoprotein complex;GO:0044464//cell part;GO:0005622//intracel…	GO:0005198//structural molecule activity	GO:0071704//organic substance metabolic process;GO:0008152//metabolic process;GO:0043170//macromolecule metabolic process;GO:0010467//gene expression
Unigene0000840	0.0992	0.2066	0.3933	0.1036	1.3592	0.5182	0.1067	0.1073	0.8769	0.1174	0.22	0	0.2416	0	0	-	--	-	-	-	-
Unigene0000841	15.771	12.5847	12.9477	13.9721	13.4456	16.4463	15.272	16.8155	15.53	9.5685	14.1318	11.7361	8.0256	2.4485	5.4708	PUB2	PREDICTED: vacuolar protein 8 [Ricinus communis]	-	-	GO:0003824//catalytic activity	-
Unigene0000842	3.11	4.2139	3.381	1.6724	2.331	1.2823	0.3802	2.0692	0.8389	0.2953	0.2191	0.0577	2.0388	5.8217	3.3325	PUB35	PREDICTED: U-box domain-containing protein 52 isoform X2 [Ricinus communis]	-	-	GO:0036094//small molecule binding;GO:0032549//ribonucleoside binding;GO:0016740//transferase activity;GO:1901363//heterocyclic compound binding;GO:0016773//phosphotransferase activity, alcohol group as acceptor;GO:0005488//binding;GO:0003824//catalytic activity;GO:0016772//transferase activity, transferring phosphorus-containing groups;GO:0004672//protein kinase activity;GO:0004713//protein tyro…	GO:0044267//cellular protein metabolic process;GO:0006468//protein phosphorylation;GO:0071704//organic substance metabolic process;GO:0016310//phosphorylation;GO:0043170//macromolecule metabolic process;GO:0006793//phosphorus metabolic process;GO:0044238//primary metabolic process;GO:0044237//cellular metabolic process;GO:0008152//metabolic process;GO:0006796//phosphate-containing compound metabo…
Unigene0000843	0.5049	0.4982	0.5794	0.6937	0.6762	0.9162	0.7143	1.0056	0.7928	1.2889	1.3552	0.6877	0.2265	0.2793	0.5451	-	--	-	-	-	-
Unigene0000844	7.1856	6.6012	6.0988	6.7562	6.0859	7.9838	6.7624	4.9963	7.3066	7.0312	5.399	7.1194	4.3388	3.0337	3.4621	faeA	Triglyceride lipases,triglyceride lipases isoform 2 [Theobroma cacao]	-	-	GO:0003824//catalytic activity	-
Unigene0000845	0.5483	0.6662	1.6301	0.6679	0.2236	0.0955	0.0982	0.2964	0.2019	0.3783	0.1013	0.0845	0.1113	0.2401	0.2231	-	conserved hypothetical protein [Ricinus communis]	-	-	-	-
Unigene0000846	0.4601	0.3594	1.5958	0.06	1.3507	1.442	0.3091	0	0.0635	0.5442	0	0.5315	0	0	0.2247	-	--	-	-	-	-
Unigene0000847	0.422	0.3297	1.1502	0	0.2065	0.6614	0.1134	0.1141	0	0.9985	0.117	1.1702	0.2569	0	0.6184	-	--	-	-	-	-
Unigene0000848	17.964	18.4004	22.2095	21.2011	18.4797	19.2641	23.9986	21.4415	24.5966	20.8297	27.177	28.1923	13.8949	6.2706	10.1926	SIP1-1	small basic intrinsic protein 2 [Hevea brasiliensis]	-	GO:0016020//membrane;GO:0044425//membrane part;GO:0031224//intrinsic component of membrane	-	GO:0051234//establishment of localization;GO:0051179//localization
Unigene0000849	0.8335	0.9766	0.413	0.4351	0.5098	0.6531	0.112	1.3517	0.4604	0.986	0	0.2889	0.3805	0	0.2035	-	PREDICTED: pre-rRNA-processing protein TSR2 homolog [Populus euphratica]	-	-	-	-
Unigene0000850	0	0.1735	0.0825	0.3478	0.163	0	0	0	0.5521	0.197	1.3848	0.5388	0	0	0.0813	-	--	-	-	-	-
Unigene0000851	0.6049	1.0499	0.0999	0.6315	0.1973	0.1053	0.4335	0	0.3341	0.2385	0.2235	0.0932	0	0.1325	0	-	--	-	-	-	-
Unigene0000852	2.0385	2.3147	3.0583	1.7293	2.0642	2.8841	3.881	2.8774	3.4253	2.4282	14.2965	11.4351	0.4309	1.116	0.6637	BGLU13	PREDICTED: beta-glucosidase 13-like [Jatropha curcas]	ko00500//Starch and sucrose metabolism//Carbohydrate metabolism//Metabolism;ko00940//Phenylpropanoid biosynthesis//Biosynthesis of other secondary metabolites//Metabolism;ko00460//Cyanoamino acid metabolism//Metabolism of other amino acids//Metabolism	-	-	-
Unigene0000853	2.7667	4.0962	4.2607	3.5543	4.0349	4.3218	8.428	5.2788	7.6421	11.776	19.3049	16.0322	5.3004	3.8668	4.5838	At4g20830	PREDICTED: reticuline oxidase-like protein [Ricinus communis]	-	-	GO:0016616//oxidoreductase activity, acting on the CH-OH group of donors, NAD or NADP as acceptor;GO:0003824//catalytic activity;GO:0016491//oxidoreductase activity;GO:0036094//small molecule binding;GO:0000166//nucleotide binding;GO:1901265//nucleoside phosphate binding;GO:0046992//oxidoreductase activity, acting on X-H and Y-H to form an X-Y bond;GO:0016614//oxidoreductase activity, acting on C…	GO:0008152//metabolic process;GO:0044699//single-organism process;GO:0044710//single-organism metabolic process
Unigene0000854	0.7506	1.3209	1.0004	0.5675	0.8613	1.2981	0	0.056	0.4004	0.1837	0.2869	0.1196	0.3151	0	0	-	--	-	-	-	-
Unigene0000855	0.1848	0.0962	0.1373	0	0	0	0.0993	0	0	0	0.1024	0	0.7874	2.003	2.9332	FTSH6	PREDICTED: ATP-dependent zinc metalloprotease FTSH 6, chloroplastic [Ricinus communis]	-	GO:0044425//membrane part;GO:0016020//membrane;GO:0031224//intrinsic component of membrane	GO:0042623//ATPase activity, coupled;GO:0008233//peptidase activity;GO:0004175//endopeptidase activity;GO:0016817//hydrolase activity, acting on acid anhydrides;GO:0032550//purine ribonucleoside binding;GO:0043167//ion binding;GO:0046914//transition metal ion binding;GO:0005488//binding;GO:0036094//small molecule binding;GO:0043169//cation binding;GO:0001882//nucleoside binding;GO:0003824//cataly…	GO:0044238//primary metabolic process;GO:0071704//organic substance metabolic process;GO:0019538//protein metabolic process;GO:0009987//cellular process;GO:0043170//macromolecule metabolic process;GO:0009056//catabolic process;GO:0009057//macromolecule catabolic process;GO:0008152//metabolic process;GO:0044699//single-organism process;GO:0044763//single-organism cellular process;GO:1901575//organ…
Unigene0000856	0.729	0.5195	0.6464	2.2033	1.4268	0.6815	0.4125	0.6637	0.3815	0	0	0.3901	0	0	0	At2g13820	PREDICTED: non-specific lipid-transfer protein-like protein At2g13820 [Ricinus communis]	-	-	GO:0005488//binding	-
Unigene0000857	0.2633	0.5876	0.3728	0.7069	0.5522	0.393	0.2022	0.1627	0.3325	0.267	0.7506	0.2781	0	0.4448	0.147	-	--	-	-	-	-
Unigene0000858	2.5772	2.2499	3.4931	1.3454	2.4851	3.2866	1.4262	0.8605	2.2612	2.5555	1.8907	2.3119	0.4614	0.2988	0.4072	-	--	-	-	-	-
Unigene0000859	2.6951	3.7629	2.2839	2.9771	2.4464	1.612	2.1207	0.908	2.2009	2.4489	2.3166	0.7581	0.856	1.0264	0.496	-	PREDICTED: ran-binding protein 1 homolog a [Ricinus communis]	-	-	-	-
Unigene0000860	0.0678	0.0706	0.1007	0	0.0663	0	0.0728	0	0.0749	0.0802	0.0751	0	0.2475	0	0	-	O-FucT domain-containing protein [Cephalotus follicularis]	-	-	-	-
Unigene0000861	0.3767	0.51	0.5973	0.4327	0.5899	0.5904	0.729	0.8553	0.874	0.3119	1.754	0.9401	0.6421	0	0.1472	-	--	-	-	-	-
Unigene0000862	129.681	166.267	153.308	139.931	132.725	135.33	106.717	145.889	140.376	128.724	80.7867	88.5376	88.0281	33.3166	48.0885	RPL31	PREDICTED: 60S ribosomal protein L31 [Ricinus communis]	ko03010//Ribosome//Translation//Genetic Information Processing	GO:0005622//intracellular;GO:0030529//intracellular ribonucleoprotein complex;GO:0032991//macromolecular complex;GO:0044424//intracellular part;GO:0005623//cell;GO:0044464//cell part;GO:1990904//ribonucleoprotein complex	-	GO:0043170//macromolecule metabolic process;GO:0071704//organic substance metabolic process;GO:0008152//metabolic process;GO:0010467//gene expression
Unigene0000863	1.0218	1.34	0.6376	0.9878	0.4444	0.4745	0.3255	0.491	0.7944	2.8203	0.4615	0.2099	1.3822	0.0994	0.4805	-	--	-	-	-	-
Unigene0000864	14.1526	14.3622	14.8385	12.9943	12.0491	14.2584	12.3244	12.9609	13.5187	17.8248	13.6277	12.9306	11.1581	6.9793	9.9584	-	ribosomal protein S15 [Populus trichocarpa]	-	GO:0044464//cell part;GO:0005623//cell;GO:0005622//intracellular	-	-
Unigene0000865	75.1747	73.7842	79.8359	81.2049	69.4575	74.7978	83.2864	90.3627	86.996	89.8313	76.7434	80.7932	52.6381	30.5894	40.7577	AKR2	PREDICTED: ankyrin repeat domain-containing protein 2B [Ricinus communis]	-	-	-	-
Unigene0000866	94.3596	73.1497	72.4177	50.9658	49.1799	54.9295	13.894	26.3313	23.6808	49.9138	6.406	5.2631	18.2281	0.1104	5.1417	FEI1	PREDICTED: LRR receptor-like serine/threonine-protein kinase FEI 2 [Ricinus communis]	-	GO:0044425//membrane part;GO:0016020//membrane;GO:0031224//intrinsic component of membrane	GO:0004702//receptor signaling protein serine/threonine kinase activity;GO:0016773//phosphotransferase activity, alcohol group as acceptor;GO:0016772//transferase activity, transferring phosphorus-containing groups;GO:0005057//receptor signaling protein activity;GO:0003824//catalytic activity;GO:0004871//signal transducer activity;GO:1901363//heterocyclic compound binding;GO:0004674//protein seri…	GO:0032147//activation of protein kinase activity;GO:0045860//positive regulation of protein kinase activity;GO:0031323//regulation of cellular metabolic process;GO:0051174//regulation of phosphorus metabolic process;GO:0048518//positive regulation of biological process;GO:0050794//regulation of cellular process;GO:0050790//regulation of catalytic activity;GO:0045937//positive regulation of phosp…
Unigene0000867	9.1391	11.7554	15.028	10.6436	21.769	11.7131	5.0564	4.9474	8.7913	1.1879	5.89	2.3378	2.7082	10.6549	3.0295	UGT73C1	PREDICTED: UDP-glycosyltransferase 73C6 [Theobroma cacao]	-	-	GO:0003824//catalytic activity;GO:0016757//transferase activity, transferring glycosyl groups;GO:0016740//transferase activity	-
Unigene0000868	0.3213	0.0837	0.1194	0.3355	0.0393	0	0.5182	0.4342	1.065	13.0652	0.8905	0.928	7.6279	0.8443	3.0992	YPTM2	PREDICTED: GTP-binding protein YPTM2 [Ricinus communis]	-	-	GO:0097159//organic cyclic compound binding;GO:0001882//nucleoside binding;GO:0032549//ribonucleoside binding;GO:0097367//carbohydrate derivative binding;GO:0032550//purine ribonucleoside binding;GO:0005488//binding;GO:0003824//catalytic activity;GO:1901363//heterocyclic compound binding;GO:0001883//purine nucleoside binding;GO:0036094//small molecule binding	GO:0050789//regulation of biological process;GO:0044763//single-organism cellular process;GO:0007165//signal transduction;GO:0050896//response to stimulus;GO:0009987//cellular process;GO:0065007//biological regulation;GO:0023052//signaling;GO:0007154//cell communication;GO:0044700//single organism signaling;GO:0050794//regulation of cellular process;GO:0008104//protein localization;GO:0035556//in…
Unigene0000869	0	0.4221	0.4016	0.1881	0.1763	0	0.4841	0.1461	0.4975	1.0653	0.8486	0.1249	0.2193	0	0.4398	RLK1	PREDICTED: G-type lectin S-receptor-like serine/threonine-protein kinase RLK1 [Ricinus communis]	-	-	GO:0016773//phosphotransferase activity, alcohol group as acceptor;GO:0016772//transferase activity, transferring phosphorus-containing groups;GO:0032550//purine ribonucleoside binding;GO:0004672//protein kinase activity;GO:0005488//binding;GO:0097159//organic cyclic compound binding;GO:0001883//purine nucleoside binding;GO:0032549//ribonucleoside binding;GO:0016301//kinase activity;GO:0016740//t…	GO:0006464//cellular protein modification process;GO:0043170//macromolecule metabolic process;GO:0006793//phosphorus metabolic process;GO:0019538//protein metabolic process;GO:0044267//cellular protein metabolic process;GO:0044237//cellular metabolic process;GO:0009987//cellular process;GO:0071704//organic substance metabolic process;GO:0006796//phosphate-containing compound metabolic process;GO:…
Unigene0000870	0.0903	0.0313	0.0298	0	0.0294	0.0314	0	0.0325	0.0997	0.2848	0.1001	0.0556	0.4396	0.2965	0.2645	psuK	PREDICTED: ribokinase isoform X1 [Ricinus communis]	-	-	GO:0016740//transferase activity;GO:0003824//catalytic activity;GO:0016772//transferase activity, transferring phosphorus-containing groups	GO:0009987//cellular process;GO:0006793//phosphorus metabolic process;GO:0044237//cellular metabolic process;GO:0006796//phosphate-containing compound metabolic process;GO:0071704//organic substance metabolic process;GO:0016310//phosphorylation;GO:0044238//primary metabolic process;GO:0008152//metabolic process;GO:0005975//carbohydrate metabolic process
Unigene0000871	0.7075	0.7573	0.7401	1.3338	1.1925	1.6221	14.3682	10.5393	9.945	0.0697	21.8742	14.1318	0.335	0	0.1536	Y-2	PREDICTED: uncharacterized protein At3g27210 [Ricinus communis]	-	-	-	-
Unigene0000872	0.1662	0.1154	0.1098	0.2314	0.2169	0.0289	0.2382	0.3594	0.306	0.5898	0.6755	0.4096	0.8431	0.0728	0.8928	At2g25060	PREDICTED: mavicyanin [Ricinus communis]	-	-	-	-
Unigene0000873	26.3325	26.7258	21.1237	23.8394	26.133	25.8324	28.8478	27.4198	23.3215	23.6452	26.471	21.972	20.4689	14.3025	15.6908	FIPS5	PREDICTED: FIP1[V]-like protein [Ricinus communis]	-	-	-	-
Unigene0000874	40.9703	39.5323	38.2871	37.7779	40.1851	41.9556	45.4029	41.5594	44.0008	40.4039	40.416	40.2589	33.0215	24.6953	28.06	tmem87a	PREDICTED: transmembrane protein 87B [Ricinus communis]	-	-	-	-
Unigene0000875	0.1703	0.4876	0.1265	0.3555	0.2916	0	0.0458	0.3682	0.2351	0.2014	0.9909	0.2754	0.7255	0.1119	0.4158	-	--	-	-	-	-
Unigene0000876	0.578	0.4168	0.5288	0.2786	0.6092	1.3472	0.7171	0	0.4913	0.3682	0.2958	0.5343	0.1624	0.1168	0.2172	-	--	-	-	-	-
Unigene0000877	0.7732	0.604	0.4702	0.5137	0.8255	1.5055	0.888	0.627	1.3202	0.3326	0.2727	0.4223	0.3851	0.6003	0.1202	-	--	-	-	-	-
Unigene0000878	0.7102	0.601	1.8035	0.3707	0.9556	0.9275	0.5249	0.096	0.3923	0.9976	0.3936	0.4102	0.2162	0	0.1734	-	--	-	-	-	-
Unigene0000879	0	0	0.0588	0.1239	0	0	0.0319	0.1283	0	0.6667	0	0	9.4433	0.7405	9.1121	At5g01020	PREDICTED: serine/threonine-protein kinase At5g01020 [Ricinus communis]	-	-	GO:0004672//protein kinase activity;GO:0097159//organic cyclic compound binding;GO:0016301//kinase activity;GO:0003824//catalytic activity;GO:0005488//binding;GO:0032549//ribonucleoside binding;GO:1901363//heterocyclic compound binding;GO:0016772//transferase activity, transferring phosphorus-containing groups;GO:0097367//carbohydrate derivative binding;GO:0001883//purine nucleoside binding;GO:00…	GO:0006468//protein phosphorylation;GO:0019538//protein metabolic process;GO:0006464//cellular protein modification process;GO:0044238//primary metabolic process;GO:0036211//protein modification process;GO:0008152//metabolic process;GO:0006796//phosphate-containing compound metabolic process;GO:0043170//macromolecule metabolic process;GO:0006793//phosphorus metabolic process;GO:0044260//cellular …
Unigene0000880	20.7288	18.914	17.3965	20.4548	18.3297	19.0873	22.6648	22.8275	20.2326	22.0344	18.3488	18.7228	18.4298	9.7879	15.8344	-	PREDICTED: lysine-specific demethylase 6A isoform X4 [Populus euphratica]	-	-	-	-
Unigene0000881	4.3748	6.1323	4.7809	3.7259	3.5053	4.1495	4.1777	3.4153	3.2929	2.1732	2.6007	2.6202	2.3172	1.9362	2.0398	RXW8	PREDICTED: CSC1-like protein RXW8 isoform X3 [Ricinus communis]	-	-	GO:0003824//catalytic activity	-
Unigene0000882	14.6004	14.6783	15.032	13.4797	13.9591	12.4836	14.7906	12.2631	11.6778	13.3036	11.5145	12.6852	9.0187	8.4435	9.5539	-	--	-	-	-	-
Unigene0000883	25.5662	24.5878	22.5587	22.3113	23.1581	22.0807	21.4171	25.1865	23.2377	25.8713	18.0035	18.4041	44.9594	50.5149	42.0148	IDD5	PREDICTED: protein indeterminate-domain 5, chloroplastic [Ricinus communis]	-	-	GO:0005488//binding;GO:0043167//ion binding;GO:0043169//cation binding	GO:0009889//regulation of biosynthetic process;GO:0050789//regulation of biological process;GO:0080090//regulation of primary metabolic process;GO:0065007//biological regulation;GO:0019222//regulation of metabolic process;GO:0010468//regulation of gene expression;GO:0050794//regulation of cellular process;GO:0031326//regulation of cellular biosynthetic process;GO:2000112//regulation of cellular m…
Unigene0000884	9.6069	9.6902	9.4789	9.2075	8.9265	9.8386	11.3729	9.8846	15.7309	13.3793	12.702	10.8566	10.5652	17.8007	9.5354	At1g78280	PREDICTED: F-box protein At1g78280 [Ricinus communis]	-	GO:0005737//cytoplasm;GO:0044424//intracellular part;GO:0005622//intracellular;GO:0044444//cytoplasmic part;GO:0044464//cell part;GO:0005623//cell	GO:0016740//transferase activity;GO:0003824//catalytic activity	GO:0009719//response to endogenous stimulus;GO:0006952//defense response;GO:0065007//biological regulation;GO:0006950//response to stress;GO:0019222//regulation of metabolic process;GO:0010468//regulation of gene expression;GO:0060255//regulation of macromolecule metabolic process;GO:0050896//response to stimulus;GO:0050789//regulation of biological process;GO:1901698//response to nitrogen compou…
Unigene0000885	0.6543	0.1893	0.6124	0.4175	0.1779	0.4558	0.3517	0.3537	1.0844	0.043	0.6045	0.6719	0	0	0	APS2	PREDICTED: inactive glucose-1-phosphate adenylyltransferase small subunit 2, chloroplastic [Ricinus communis]	ko00500//Starch and sucrose metabolism//Carbohydrate metabolism//Metabolism;ko00520//Amino sugar and nucleotide sugar metabolism//Carbohydrate metabolism//Metabolism	GO:0043227//membrane-bounded organelle;GO:0044444//cytoplasmic part;GO:0043226//organelle;GO:0043231//intracellular membrane-bounded organelle;GO:0043229//intracellular organelle;GO:0044424//intracellular part;GO:0005737//cytoplasm;GO:0005622//intracellular;GO:0009536//plastid;GO:0044464//cell part;GO:0005623//cell	GO:0016772//transferase activity, transferring phosphorus-containing groups;GO:0070566//adenylyltransferase activity;GO:0016779//nucleotidyltransferase activity;GO:0003824//catalytic activity;GO:0016740//transferase activity	GO:0044237//cellular metabolic process;GO:0044249//cellular biosynthetic process;GO:0044042//glucan metabolic process;GO:0043094//cellular metabolic compound salvage;GO:0005976//polysaccharide metabolic process;GO:0044260//cellular macromolecule metabolic process;GO:0044238//primary metabolic process;GO:0008152//metabolic process;GO:0005982//starch metabolic process;GO:0043170//macromolecule meta…
Unigene0000886	13.329	12.2297	10.7022	11.7894	11.223	12.5123	11.7999	12.8809	12.1033	10.6834	10.6727	10.0289	7.8015	5.5515	6.629	mybO	Myb_DNA-bind_6 domain-containing protein [Cephalotus follicularis]	-	-	-	GO:0008152//metabolic process;GO:0007275//multicellular organism development;GO:0048856//anatomical structure development;GO:0050789//regulation of biological process;GO:0044707//single-multicellular organism process;GO:0009987//cellular process;GO:0051128//regulation of cellular component organization;GO:0044699//single-organism process;GO:0050794//regulation of cellular process;GO:0009653//anat…
Unigene0000887	2.2594	4.118	2.7056	1.5072	2.334	2.6065	2.2605	3.4946	3.0857	5.1414	2.0351	1.0731	5.0431	6.9679	3.3565	AHL24	PREDICTED: AT-hook motif nuclear-localized protein 24 [Ricinus communis]	-	-	-	-
Unigene0000888	21.3434	16.2815	18.0286	15.6056	25.7125	25.9832	16.1366	15.6202	15.8933	24.6944	15.3242	13.0933	11.739	7.4206	18.7148	At3g19950	zinc finger family protein [Populus trichocarpa]	-	-	-	-
Unigene0000889	0.8933	1.0079	0.8115	0.3109	1.0928	1.3611	0.8404	0.0805	0.6991	1.3209	0.949	0.2064	0.2719	0.0978	0.1818	-	--	-	-	-	-
Unigene0000890	0.2686	0	0	1.0096	0.2103	0.1684	0.4043	0.3485	0.2374	0.0953	0.1787	0.8689	0.8176	0	0	SEC11C	PREDICTED: signal peptidase complex catalytic subunit SEC11A [Ricinus communis]	ko03060//Protein export//Folding, sorting and degradation//Genetic Information Processing	GO:0044425//membrane part;GO:0031224//intrinsic component of membrane;GO:0016020//membrane	GO:0003824//catalytic activity;GO:0016787//hydrolase activity	GO:0019538//protein metabolic process;GO:0044238//primary metabolic process;GO:0071704//organic substance metabolic process;GO:0043170//macromolecule metabolic process;GO:0008152//metabolic process
Unigene0000891	2.0297	4.0769	4.4182	0.9461	2.3056	2.7265	0.9352	1.4108	8.0492	29.5418	7.8353	1.139	20.4755	1.4287	10.409	-	PREDICTED: uncharacterized protein LOC8282327 [Ricinus communis]	-	-	-	-
Unigene0000892	2.8109	1.8774	2.9068	3.8599	2.2425	2.1706	2.6607	2.3784	2.4305	0.1084	1.1855	0.8471	0.6324	2.5691	0.8953	ZHD5	PREDICTED: zinc-finger homeodomain protein 6 [Ricinus communis]	-	-	-	-
Unigene0000893	20.5638	21.454	19.5056	18.1865	16.2071	17.2152	18.9321	20.4684	19.087	11.9093	16.9588	22.0892	14.3748	4.6805	15.1409	-	hypothetical protein MANES_07G036700 [Manihot esculenta]	-	-	-	-
Unigene0000894	0.2233	0	0.0738	0.0777	0.2186	0.1556	0.2401	0.161	0.4112	1.7172	0.0825	0.344	0.4532	0	0.1454	RDM1	PREDICTED: protein RDM1 [Ricinus communis]	-	-	-	GO:0060255//regulation of macromolecule metabolic process;GO:0050789//regulation of biological process;GO:0019219//regulation of nucleobase-containing compound metabolic process;GO:0019222//regulation of metabolic process;GO:0051171//regulation of nitrogen compound metabolic process;GO:0080090//regulation of primary metabolic process;GO:0065007//biological regulation;GO:0031323//regulation of cel…
Unigene0000895	3.6431	4.8503	3.3871	1.5685	2.4994	2.6683	0.2423	0.4467	0.415	0.0889	0	0	0	0.2961	0	ndhL	PREDICTED: NAD(P)H-quinone oxidoreductase subunit L, chloroplastic [Ricinus communis]	-	GO:0016020//membrane;GO:0044464//cell part;GO:0005622//intracellular;GO:0044424//intracellular part;GO:0005623//cell	-	GO:0044710//single-organism metabolic process;GO:0044763//single-organism cellular process;GO:0044237//cellular metabolic process;GO:0008152//metabolic process;GO:0044699//single-organism process;GO:0009987//cellular process;GO:0055114//oxidation-reduction process
Unigene0000896	0.5282	0.7859	0.7478	0.9454	0.8492	0.6701	0.9735	0.2447	0.9171	14.3264	0.7528	1.0461	4.5934	23.1493	9.0659	-	--	-	-	-	-
Unigene0000897	9.5196	10.6933	9.1137	14.0544	11.8482	11.7831	17.6447	17.3289	13.0189	13.7956	44.1399	17.5782	10.1628	17.1017	13.6423	YLS9	PREDICTED: protein YLS9 [Ricinus communis]	-	-	-	-
Unigene0000898	8.5618	9.1006	9.4112	8.9761	7.3348	7.8121	12.4377	10.601	13.0446	2.4616	3.3626	3.3005	4.5302	1.9926	4.1084	MAN7	PREDICTED: mannan endo-1,4-beta-mannosidase 7 [Ricinus communis]	ko00051//Fructose and mannose metabolism//Carbohydrate metabolism//Metabolism	-	GO:0016787//hydrolase activity;GO:0003824//catalytic activity	GO:0044238//primary metabolic process;GO:0008152//metabolic process
Unigene0000899	0.4631	0.7661	0.243	0.3982	0.3466	0.3131	0.1757	0.3535	0.1806	0.9668	0.4228	0.1007	0.199	1.0023	0.1597	SFH11	PREDICTED: phosphatidylinositol/phosphatidylcholine transfer protein SFH11 [Jatropha curcas]	-	GO:0005622//intracellular;GO:0016020//membrane;GO:0044464//cell part;GO:0005623//cell	-	GO:0051179//localization;GO:0051234//establishment of localization
Unigene0000900	43.3994	38.9277	38.6697	42.7131	41.4185	45.1217	47.4574	46.9703	46.4087	67.5296	45.4002	51.4635	55.8269	45.2344	39.5467	XPB1	PREDICTED: DNA repair helicase XPB1 isoform X2 [Ricinus communis]	ko03420//Nucleotide excision repair//Replication and repair//Genetic Information Processing;ko03022//Basal transcription factors//Transcription//Genetic Information Processing	-	GO:0001882//nucleoside binding;GO:0016817//hydrolase activity, acting on acid anhydrides;GO:0032549//ribonucleoside binding;GO:0032550//purine ribonucleoside binding;GO:0005488//binding;GO:0016787//hydrolase activity;GO:0003824//catalytic activity;GO:0001883//purine nucleoside binding;GO:0097367//carbohydrate derivative binding;GO:0016462//pyrophosphatase activity;GO:0017111//nucleoside-triphosph…	GO:0006807//nitrogen compound metabolic process;GO:0050896//response to stimulus;GO:0071704//organic substance metabolic process;GO:0044763//single-organism cellular process;GO:0034641//cellular nitrogen compound metabolic process;GO:0043170//macromolecule metabolic process;GO:0046483//heterocycle metabolic process;GO:0006725//cellular aromatic compound metabolic process;GO:0006950//response to s…
Unigene0000901	7.7502	6.6381	8.0139	5.7484	4.5079	4.5838	1.7152	2.6719	2.2897	5.338	2.02	1.554	1.3996	0.185	0.3667	-	PREDICTED: uncharacterized protein LOC8288906 [Ricinus communis]	-	-	-	-
Unigene0000902	1.7599	1.8329	1.7812	0.821	1.0627	1.5649	0.5636	1.2955	0.7033	2.259	0.4981	1.0728	0.4103	1.7711	0.5852	-	--	-	-	-	-
Unigene0000903	8.2834	12.0101	12.5384	4.5728	11.0115	9.7194	5.2928	2.1073	4.7833	5.8435	4.8304	6.838	2.4207	1.4864	5.4872	-	PREDICTED: uncharacterized protein LOC102591172 [Solanum tuberosum]	-	-	-	-
Unigene0000904	5.0818	3.6292	5.3959	8.6156	3.8602	5.4105	2.3675	1.8838	2.941	1.9466	2.1729	1.9011	2.6221	5.9773	3.1674	-	--	-	-	-	-
Unigene0000905	2.1096	0.7847	1.8293	0.6686	1.0323	0.6297	0.81	1.059	1.3735	0	1.2111	0.0696	0	0	0	-	--	-	-	-	-
Unigene0000906	0.1007	0.1573	0.0249	0.1314	0.0123	0.1315	0.2706	0.0544	0.1668	0.2679	1.9807	0.8606	1.2408	0.5621	0.7989	EXO70A1	PREDICTED: exocyst complex component EXO70A1 [Ricinus communis]	-	-	-	GO:0016192//vesicle-mediated transport;GO:0051234//establishment of localization;GO:0051179//localization;GO:0006810//transport
Unigene0000907	2.5385	1.8747	1.6238	2.024	1.6035	2.3629	1.7368	1.1976	0.9944	2.4023	1.228	1.3651	0.8148	0.2426	0.4959	XRI1	PREDICTED: protein XRI1 [Theobroma cacao]	-	-	-	-
Unigene0000908	7.2481	5.8872	5.0617	5.7581	7.0484	6.1457	7.7556	7.793	7.6086	14.2902	8.9448	5.3783	19.7729	25.493	14.9953	SUVH5	PREDICTED: LOW QUALITY PROTEIN: histone-lysine N-methyltransferase, H3 lysine-9 specific SUVH5 [Ricinus communis]	ko00310//Lysine degradation//Amino acid metabolism//Metabolism	-	GO:0005488//binding;GO:0008168//methyltransferase activity;GO:0016740//transferase activity;GO:0016741//transferase activity, transferring one-carbon groups;GO:0003824//catalytic activity	GO:0071704//organic substance metabolic process;GO:0043414//macromolecule methylation;GO:0008152//metabolic process;GO:0019538//protein metabolic process;GO:0006479//protein methylation;GO:0044267//cellular protein metabolic process;GO:0044260//cellular macromolecule metabolic process;GO:0016571//histone methylation;GO:0044699//single-organism process;GO:0006464//cellular protein modification pro…
Unigene0000909	7.6765	14.9654	11.5778	6.6875	7.6065	8.0704	3.7913	4.3573	3.3926	15.1821	2.8455	2.9267	68.7517	65.3381	76.2969	ROD1	PREDICTED: phosphatidylcholine:diacylglycerol cholinephosphotransferase 1 [Ricinus communis]	-	-	-	-
Unigene0000910	0.4576	1.3106	0.6802	0.7963	0.821	0.3984	0.41	0.6184	0.8848	0.1804	1.0568	0.6696	0.1857	0.1002	0.3725	-	--	-	-	-	-
Unigene0000911	0.9604	0.8573	1.3596	1.1459	1.007	1.0034	0.6638	0.5562	0.2653	1.4606	0.9886	1.4582	0.3758	0	1.5076	-	--	-	-	-	-
Unigene0000912	0.9211	0.8046	1.119	0.3723	0.6688	1.0245	0.6389	0.1606	0.9192	0.4921	0.7906	0.4669	0.3618	0.1562	0.5805	-	--	-	-	-	-
Unigene0000913	1.0491	1.2212	1.3913	0.3061	1.0569	1.3056	0.8459	0.3503	0.733	1.1315	0.5986	0.9554	0.2254	0.2027	0.4973	-	--	-	-	-	-
Unigene0000914	25.4088	30.4497	20.2789	21.011	19.6277	22.2285	14.6059	19.1201	18.8651	3.5267	4.6946	5.2917	21.9019	3.4719	13.6342	CRT2	calreticulin precursor [Nicotiana tabacum]	ko04141//Protein processing in endoplasmic reticulum//Folding, sorting and degradation//Genetic Information Processing;ko04145//Phagosome//Transport and catabolism//Cellular Processes	-	-	-
Unigene0000915	0.8205	0.5573	1.3435	0.4842	1.2918	1.0063	0.3835	0.4243	0.5912	0.2532	0.4746	0.4286	0.0434	0.375	0.2439	-	--	-	-	-	-
Unigene0000916	10.1498	11.4506	9.4703	9.9893	8.9721	10.2703	17.9826	15.3558	16.6129	11.9121	28.0346	22.7925	10.2305	3.8102	9.2341	ACR4	PREDICTED: ACT domain-containing protein ACR4 isoform X1 [Ricinus communis]	-	-	GO:0016740//transferase activity;GO:0036094//small molecule binding;GO:0043167//ion binding;GO:0043177//organic acid binding;GO:0016772//transferase activity, transferring phosphorus-containing groups;GO:0031406//carboxylic acid binding;GO:0003824//catalytic activity;GO:0005488//binding;GO:0043168//anion binding	-
Unigene0000917	0.5477	0.4943	0.8684	0.5718	0.6074	0.6866	0.471	0.3948	0.4034	0.4319	0.2429	0.4049	0.0445	0.0959	0.4636	-	--	-	-	-	-
Unigene0000918	0	0	0	0	0	0.0593	0.122	0.046	0.0627	7.6827	1.0847	1.4679	2.3134	0.8011	2.6456	-	--	-	-	-	-
Unigene0000919	0.1566	0.734	0.5044	0.1635	0.6131	0.1227	0.5051	0.254	0.3461	0.2779	0.7813	0.9408	0.3813	0.2058	0.0765	-	--	-	-	-	-
Unigene0000920	0.9389	0.7823	0.5211	0.0784	0.8086	0.1962	0.3634	0	0.1245	0.311	0.7494	0.3818	0.2286	0.3948	0.2201	pol	Integrase, catalytic core [Corchorus capsularis]	ko00511//Other glycan degradation//Glycan biosynthesis and metabolism//Metabolism	-	GO:0043169//cation binding;GO:0043167//ion binding;GO:0046872//metal ion binding;GO:0005488//binding	GO:0008152//metabolic process;GO:0044238//primary metabolic process;GO:0043170//macromolecule metabolic process;GO:0071704//organic substance metabolic process
Unigene0000921	0.0779	0.0812	0	0	0	0	0	0	0.0431	0	0	0.072	0	9.9839	0	GOLS2	PREDICTED: galactinol synthase 2 isoform X1 [Jatropha curcas]	ko00052//Galactose metabolism//Carbohydrate metabolism//Metabolism	-	-	-
Unigene0000922	3.4921	4.5327	4.7752	3.8516	3.7218	4.428	2.7406	2.4312	2.6561	4.0574	1.3096	1.3887	0.984	0.354	1.2045	-	PREDICTED: glycogen phosphorylase 1-like [Jatropha curcas]	ko00500//Starch and sucrose metabolism//Carbohydrate metabolism//Metabolism	-	GO:0016757//transferase activity, transferring glycosyl groups;GO:0005488//binding;GO:0003824//catalytic activity;GO:0043168//anion binding;GO:0043167//ion binding;GO:0016740//transferase activity	GO:0008152//metabolic process
Unigene0000923	16.2046	18.2635	15.6647	14.6761	15.6369	16.3854	16.0864	14.6557	17.1151	18.7876	16.3967	18.542	15.4255	10.0187	12.651	PIP5K8	PREDICTED: phosphatidylinositol 4-phosphate 5-kinase 8 isoform X2 [Ricinus communis]	ko04144//Endocytosis//Transport and catabolism//Cellular Processes;ko04070//Phosphatidylinositol signaling system//Signal transduction//Environmental Information Processing;ko00562//Inositol phosphate metabolism//Carbohydrate metabolism//Metabolism	-	GO:0016307//phosphatidylinositol phosphate kinase activity;GO:0016772//transferase activity, transferring phosphorus-containing groups;GO:0016773//phosphotransferase activity, alcohol group as acceptor;GO:0016301//kinase activity;GO:0003824//catalytic activity;GO:0016740//transferase activity	GO:0008152//metabolic process;GO:0046488//phosphatidylinositol metabolic process;GO:0006644//phospholipid metabolic process;GO:0071704//organic substance metabolic process;GO:0044238//primary metabolic process;GO:0044710//single-organism metabolic process;GO:0044699//single-organism process;GO:0009987//cellular process;GO:0044237//cellular metabolic process;GO:0044763//single-organism cellular pr…
Unigene0000924	20.6954	18.6341	18.5237	18.308	17.8333	17.6743	20.6916	21.684	21.146	14.7596	16.6559	19.3837	9.5257	4.9018	7.8717	DRM1	PREDICTED: DNA (cytosine-5)-methyltransferase DRM2 isoform X2 [Ricinus communis]	-	-	GO:0016740//transferase activity;GO:0003824//catalytic activity;GO:0016741//transferase activity, transferring one-carbon groups	GO:0008152//metabolic process
Unigene0000925	5.2332	4.0654	4.4848	3.2918	3.7361	3.1595	1.2452	1.7623	2.6303	1.8014	0.8084	0.9713	6.7369	5.1568	4.7766	VTE5	PREDICTED: phytol kinase 1, chloroplastic [Jatropha curcas]	-	GO:0044464//cell part;GO:0031967//organelle envelope;GO:0043229//intracellular organelle;GO:0042170//plastid membrane;GO:0043231//intracellular membrane-bounded organelle;GO:0005737//cytoplasm;GO:0043227//membrane-bounded organelle;GO:0016020//membrane;GO:0044424//intracellular part;GO:0005623//cell;GO:0044444//cytoplasmic part;GO:0031090//organelle membrane;GO:0043226//organelle;GO:0044435//plas…	GO:0016772//transferase activity, transferring phosphorus-containing groups;GO:0016740//transferase activity;GO:0016301//kinase activity;GO:0003824//catalytic activity	GO:0006793//phosphorus metabolic process;GO:0008152//metabolic process;GO:0006796//phosphate-containing compound metabolic process;GO:0044249//cellular biosynthetic process;GO:0044237//cellular metabolic process;GO:0009058//biosynthetic process;GO:0018130//heterocycle biosynthetic process;GO:0046483//heterocycle metabolic process;GO:0009987//cellular process
Unigene0000926	3.285	3.1476	4.4276	2.3095	3.2792	3.2262	3.6967	3.1965	3.2907	0.9845	4.1516	2.7123	1.5998	0.2877	2.2676	CG31559	Glutaredoxin domain-containing protein [Cephalotus follicularis]	-	-	-	-
Unigene0000927	1.0013	0.9571	1.1494	0.6816	0.5086	3.3438	1.6489	1.1375	2.5278	0.9671	0.5902	0.8845	2.77	1.4905	0.941	psbC	photosystem II CP43 chlorophyll apoprotein, partial (chloroplast) [Viburnum cylindricum]	ko00195//Photosynthesis//Energy metabolism//Metabolism	GO:0009507//chloroplast;GO:0044422//organelle part;GO:0005737//cytoplasm;GO:0005622//intracellular;GO:0034357//photosynthetic membrane;GO:0009536//plastid;GO:0043234//protein complex;GO:0044436//thylakoid part;GO:0016020//membrane;GO:0043226//organelle;GO:0009521//photosystem;GO:0009579//thylakoid;GO:0043231//intracellular membrane-bounded organelle;GO:0043227//membrane-bounded organelle;GO:00444…	GO:1901363//heterocyclic compound binding;GO:0043167//ion binding;GO:0009055//electron carrier activity;GO:0046906//tetrapyrrole binding;GO:0043169//cation binding;GO:0005488//binding;GO:0097159//organic cyclic compound binding	GO:0044710//single-organism metabolic process;GO:0019538//protein metabolic process;GO:0043412//macromolecule modification;GO:0009987//cellular process;GO:0019684//photosynthesis, light reaction;GO:0006464//cellular protein modification process;GO:0044763//single-organism cellular process;GO:0008152//metabolic process;GO:0006091//generation of precursor metabolites and energy;GO:0044238//primary …
Unigene0000928	0.339	1.8937	0.6414	1.0618	1.0556	0.6762	0.6627	0.3998	0.3405	1.2759	0.8541	0.5127	0	0	0.1806	-	--	-	-	-	-
Unigene0000929	96.7521	101.796	108.988	104.614	111.733	110.433	147.221	146.637	134.671	157.489	157.507	153.452	90.1773	41.8187	57.347	QCR7-2	PREDICTED: cytochrome b-c1 complex subunit 7-2-like [Populus euphratica]	ko00190//Oxidative phosphorylation//Energy metabolism//Metabolism	GO:0005737//cytoplasm;GO:0044422//organelle part;GO:0043231//intracellular membrane-bounded organelle;GO:0044455//mitochondrial membrane part;GO:0016020//membrane;GO:0005622//intracellular;GO:0005623//cell;GO:0044424//intracellular part;GO:0031090//organelle membrane;GO:0043226//organelle;GO:0044429//mitochondrial part;GO:0031967//organelle envelope;GO:0031966//mitochondrial membrane;GO:0044446//…	GO:0015075//ion transmembrane transporter activity;GO:0022857//transmembrane transporter activity;GO:0022891//substrate-specific transmembrane transporter activity;GO:0015077//monovalent inorganic cation transmembrane transporter activity;GO:0005215//transporter activity;GO:0008324//cation transmembrane transporter activity;GO:0022890//inorganic cation transmembrane transporter activity;GO:002289…	GO:0006811//ion transport;GO:0015980//energy derivation by oxidation of organic compounds;GO:0044763//single-organism cellular process;GO:0051234//establishment of localization;GO:0006810//transport;GO:0044699//single-organism process;GO:0015672//monovalent inorganic cation transport;GO:0006091//generation of precursor metabolites and energy;GO:0022904//respiratory electron transport chain;GO:004…
Unigene0000930	1.2661	0.9157	0.732	2.2033	1.5145	1.9475	5.4072	0.4563	3.4584	0.6657	8.5386	11.6696	0.1713	0	0.3435	-	--	-	-	-	-
Unigene0000931	19.2656	20.5405	19.7342	19.8765	22.5803	25.3793	23.9468	27.3748	24.651	33.87	21.3996	24.105	23.7337	9.5047	17.4056	RPL6	PREDICTED: 60S ribosomal protein L6, mitochondrial [Ricinus communis]	ko03010//Ribosome//Translation//Genetic Information Processing	GO:0005623//cell;GO:0044424//intracellular part;GO:0030529//intracellular ribonucleoprotein complex;GO:1990904//ribonucleoprotein complex;GO:0005622//intracellular;GO:0032991//macromolecular complex;GO:0044464//cell part	GO:0005488//binding;GO:0097159//organic cyclic compound binding;GO:1901363//heterocyclic compound binding;GO:0003723//RNA binding;GO:0003676//nucleic acid binding	GO:0032774//RNA biosynthetic process;GO:0044249//cellular biosynthetic process;GO:1901362//organic cyclic compound biosynthetic process;GO:0044237//cellular metabolic process;GO:1901576//organic substance biosynthetic process;GO:0044260//cellular macromolecule metabolic process;GO:0044271//cellular nitrogen compound biosynthetic process;GO:1901360//organic cyclic compound metabolic process;GO:003…
Unigene0000932	2.6503	3.9478	3.5275	3.4107	2.9406	1.9802	1.8886	1.4494	2.8261	0.638	1.3836	2.5635	0.3189	0.8908	0.1505	CYP716B1	PREDICTED: cytochrome P450 716B1 [Ricinus communis]	-	-	GO:0043169//cation binding;GO:1901363//heterocyclic compound binding;GO:0046906//tetrapyrrole binding;GO:0043167//ion binding;GO:0005488//binding;GO:0004497//monooxygenase activity;GO:0016491//oxidoreductase activity;GO:0016709//oxidoreductase activity, acting on paired donors, with incorporation or reduction of molecular oxygen, NAD(P)H as one donor, and incorporation of one atom of oxygen;GO:00…	GO:0044699//single-organism process;GO:0044710//single-organism metabolic process;GO:0008152//metabolic process
Unigene0000933	0.8714	0.4675	0.314	0.6617	0.6719	0.9656	0.8233	0.1142	0.2334	0.8122	0.3513	0.8542	0.7716	0.2776	0.2063	-	--	-	-	-	-
Unigene0000934	28.9751	27.1679	24.4753	25.9598	26.4986	26.1222	30.8731	31.2371	30.9799	34.6703	30.0988	31.7867	25.9756	15.1232	23.292	ATG13	PREDICTED: autophagy-related protein 13a [Ricinus communis]	ko04140//Regulation of autophagy//Transport and catabolism//Cellular Processes	-	-	-
Unigene0000935	14.361	15.4383	14.735	12.2515	12.5961	13.0314	9.8606	5.4788	9.7926	8.2966	7.8747	9.7708	5.5049	3.5526	6.098	At2g26790	PREDICTED: pentatricopeptide repeat-containing protein At2g26790, mitochondrial [Ricinus communis]	-	-	-	-
Unigene0000936	1.9435	1.8976	2.0464	2.156	2.3775	1.9036	1.4365	0.9193	2.2814	2.299	2.8278	1.5717	1.1831	1.7555	0.4746	-	--	-	-	-	-
Unigene0000937	4.2573	4.3795	3.6508	1.8868	3.2481	3.1952	2.055	0.5073	1.3247	1.7883	1.464	2.4572	1.9675	4.0182	3.9718	-	zf-CCHC domain-containing protein/DUF4219 domain-containing protein/UBN2 domain-containing protein [Cephalotus follicularis]	-	-	-	-
Unigene0000938	1.7173	1.1923	1.8437	1.3447	1.2605	2.0932	1.0001	0.0774	0.7906	0.8464	0.7932	0.7936	1.481	2.1623	0.8387	-	--	-	-	-	-
Unigene0000939	2.0416	1.291	1.2284	0.8374	0.9633	1.4474	0.4312	0.2365	0.5639	0.6469	0.0808	0.4043	0	0.0958	0.6766	-	--	-	-	-	-
Unigene0000940	1.9812	3.6579	2.142	1.2224	1.1457	2.3993	3.0983	0.6329	2.985	1.5447	1.0483	1.082	0.8771	2.0707	1.2316	psaI	photosystem I subunit VIII [Manihot esculenta]	ko00195//Photosynthesis//Energy metabolism//Metabolism	GO:0044425//membrane part;GO:0034357//photosynthetic membrane;GO:0043227//membrane-bounded organelle;GO:0043229//intracellular organelle;GO:0043234//protein complex;GO:0032991//macromolecular complex;GO:0031224//intrinsic component of membrane;GO:0009536//plastid;GO:0043226//organelle;GO:0009507//chloroplast;GO:0044434//chloroplast part;GO:0044464//cell part;GO:0016020//membrane;GO:0005622//intra…	-	GO:0044237//cellular metabolic process;GO:0008152//metabolic process;GO:0009987//cellular process
Unigene0000941	5.9578	5.2768	8.6547	5.9015	8.8456	8.5123	5.7484	2.2022	4.8947	4.4576	5.6733	5.4123	1.3019	0.2007	1.6912	ORG2	PREDICTED: transcription factor ORG2 [Ricinus communis]	-	-	GO:0005515//protein binding;GO:0005488//binding	-
Unigene0000942	6.4497	7.284	9.3045	5.6259	6.3652	5.9993	4.2717	0.8238	4.5402	8.7563	5.37	6.0616	1.0934	2.9677	3.9874	-	Alpha/beta hydrolase related protein [Theobroma cacao]	-	-	GO:0003824//catalytic activity	-
Unigene0000943	2.3163	1.0454	1.6451	0.8062	1.3979	1.452	1.1207	0.3757	0.981	0.4567	0.2568	0.1427	0	0.1014	0.1886	-	--	-	-	-	-
Unigene0000944	1.7529	1.8256	1.9599	1.5956	1.4956	1.6436	1.5947	0.6803	1.1422	0.638	0.299	1.2463	0.6567	0.1181	0.6147	MTACP2	PREDICTED: acyl carrier protein 3, mitochondrial isoform X2 [Jatropha curcas]	ko00190//Oxidative phosphorylation//Energy metabolism//Metabolism	-	-	-
Unigene0000945	21:39:53.280000	1.3476	0.8052	0.6441	0.7362	0.6602	0.8412	0.6344	0.6317	0.9077	1.1509	0.1947	0.1282	0.3361	0.2205	-	PREDICTED: uncharacterized protein LOC109230342 [Nicotiana attenuata]	-	-	-	-
Unigene0000946	0.3602	0.0938	0.2677	0.2821	0.7051	0.3293	0.3873	0.8276	0.1492	1.4382	0.8985	0.4162	6.4689	0	5.63	4CL4	4-coumarate CoA ligase, partial [Populus nigra]	ko00940//Phenylpropanoid biosynthesis//Biosynthesis of other secondary metabolites//Metabolism;ko00360//Phenylalanine metabolism//Amino acid metabolism//Metabolism;ko00130//Ubiquinone and other terpenoid-quinone biosynthesis//Metabolism of cofactors and vitamins//Metabolism	-	-	-
Unigene0000947	2.9719	1.0317	2.3205	3.0089	1.2339	1.9759	0.9682	1.85	1.6417	2.2904	0.4992	0.7075	1.1512	0	0.7477	-	hypothetical protein MANES_06G091700 [Manihot esculenta]	-	-	-	-
Unigene0000948	0.2103	0.3505	0.667	0.527	0.7821	0.6592	0.0452	0.091	0.1394	0.2488	0.9326	0.1555	0	0	0	-	--	-	-	-	-
Unigene0000949	0.2479	1.0329	0.7021	0.4438	1.1093	0.5551	0.3427	0.0766	0.1565	0.7123	0.2749	0.0327	0.0431	0	0.173	-	--	-	-	-	-
Unigene0000950	4.0929	3.6301	4.7366	3.3911	2.2482	2.8968	3.0377	3.8542	4.2303	2.249	2.1369	3.2947	2.6362	1.0755	1.6508	HSP23	mitochondria-localized low molecular weight heat shock protein 23.5 [Picea glauca]	ko04141//Protein processing in endoplasmic reticulum//Folding, sorting and degradation//Genetic Information Processing	-	-	-
Unigene0000951	8.4291	12.4432	10.1544	9.8907	14.0386	8.8066	10.3095	9.3224	14.3539	13.5388	13.2449	13.6155	6.7788	8.3315	5.8542	-	--	-	-	-	-
Unigene0000952	12.4333	11.0053	10.5125	10.4518	10.7	12.1038	8.5954	8.5337	11.2551	6.6395	6.7487	5.9715	3.9579	4.5833	3.2219	At1g61370	PREDICTED: LOW QUALITY PROTEIN: G-type lectin S-receptor-like serine/threonine-protein kinase At1g61370 [Ricinus communis]	-	-	GO:0016740//transferase activity;GO:0016301//kinase activity;GO:0004672//protein kinase activity;GO:0036094//small molecule binding;GO:1901363//heterocyclic compound binding;GO:0001883//purine nucleoside binding;GO:0005488//binding;GO:0016773//phosphotransferase activity, alcohol group as acceptor;GO:0003824//catalytic activity;GO:0001882//nucleoside binding;GO:0016772//transferase activity, tran…	GO:0008152//metabolic process;GO:0043412//macromolecule modification;GO:0009987//cellular process;GO:0044763//single-organism cellular process;GO:0006468//protein phosphorylation;GO:0008037//cell recognition;GO:0006796//phosphate-containing compound metabolic process;GO:0016310//phosphorylation;GO:0006464//cellular protein modification process;GO:0044260//cellular macromolecule metabolic process;…
Unigene0000953	35.5547	31.4573	29.9946	30.844	29.4237	30.0913	29.6722	31.1228	35.2284	37.1712	29.4673	28.757	41.4102	14.5654	28.5552	At5g27430	PREDICTED: signal peptidase complex subunit 3B [Jatropha curcas]	ko03060//Protein export//Folding, sorting and degradation//Genetic Information Processing	GO:0016020//membrane;GO:0044425//membrane part;GO:0031224//intrinsic component of membrane	GO:0016787//hydrolase activity;GO:0003824//catalytic activity	GO:0071704//organic substance metabolic process;GO:0044238//primary metabolic process;GO:0016485//protein processing;GO:0008152//metabolic process;GO:0051604//protein maturation;GO:0043170//macromolecule metabolic process;GO:0010467//gene expression;GO:0019538//protein metabolic process;GO:0006508//proteolysis
Unigene0000954	0.1224	0.1274	0.0606	0.3513	0.2395	0.1278	0.5262	0.9261	0.4732	0.3619	0.4069	0.4241	0.4097	0.3215	0.5379	-	--	-	-	-	-
Unigene0000955	0.226	0.3923	0.0747	0.0787	0.1475	0.0787	0.405	0.4073	0.874	0	0.5011	0.4874	0	0.6434	0.0736	-	PREDICTED: uncharacterized protein LOC105643461 [Jatropha curcas]	-	-	-	-
Unigene0000956	5.5024	9.0697	5.2478	6.3374	10.7258	7.4801	14.4168	13.4074	7.2435	11.3883	16.273	10.2627	5.8768	5.8925	9.5093	-	PREDICTED: serine/arginine repetitive matrix protein 2-like [Jatropha curcas]	-	-	-	-
Unigene0000957	15.1552	18.6609	17.5668	12.6187	10.8139	9.5004	9.9	11.9054	10.0466	16.5662	11.7818	12.0567	10.6971	49.0493	18.7015	-	PREDICTED: organ-specific protein S2-like [Lupinus angustifolius]	-	-	-	-
Unigene0000958	3.6204	3.5716	3.3488	2.4465	1.929	2.3851	1.1461	1.4026	2.1223	10.3977	0.7358	0.7622	3.1222	0.436	3.3007	MAP70.5	PREDICTED: LOW QUALITY PROTEIN: microtubule-associated protein 70-5 [Ricinus communis]	-	GO:0005623//cell;GO:0044424//intracellular part;GO:0043229//intracellular organelle;GO:0043228//non-membrane-bounded organelle;GO:0015630//microtubule cytoskeleton;GO:0043232//intracellular non-membrane-bounded organelle;GO:0005622//intracellular;GO:0005856//cytoskeleton;GO:0043226//organelle;GO:0044464//cell part	GO:0008092//cytoskeletal protein binding;GO:0015631//tubulin binding;GO:0005515//protein binding;GO:0005488//binding	GO:0008152//metabolic process;GO:0003002//regionalization;GO:0044260//cellular macromolecule metabolic process;GO:0007389//pattern specification process;GO:0009987//cellular process;GO:0016043//cellular component organization;GO:0071840//cellular component organization or biogenesis;GO:0044699//single-organism process;GO:0007275//multicellular organism development;GO:0044085//cellular component b…
Unigene0000959	1.5888	1.7321	1.4456	1.2611	1.4185	1.1552	1.0489	0.874	1.4269	0.7474	1.2154	0.6784	0.7353	0.2442	0.5445	-	--	-	-	-	-
Unigene0000960	44.5032	41.9743	47.4792	38.5631	42.2196	38.9446	33.159	36.1688	39.5949	26.3224	24.374	29.2049	14.9738	8.0548	12.4203	blt801	PREDICTED: glycine-rich RNA-binding protein 4, mitochondrial isoform X2 [Ricinus communis]	ko03040//Spliceosome//Transcription//Genetic Information Processing	-	-	-
Unigene0000961	17.0886	16.7239	23.7095	17.304	18.7412	18.0807	18.6349	21.3499	18.5508	25.734	22.4923	19.3038	8.7844	4.5261	10.2274	-	NADH-ubiquinone reductase complex 1 MLRQ subunit [Corchorus olitorius]	-	-	-	-
Unigene0000962	0.4669	0.6078	0.1542	0.0812	0.4188	0.8536	0.4183	0.3365	0.3869	0.3222	0.647	0.5394	0.5211	0.2556	0.6461	-	--	-	-	-	-
Unigene0000963	0.7438	1.3809	1.0255	0.8779	1.3292	0.6757	0.1043	0.5245	0.2858	0.8033	0.0717	0	0.315	2.5493	3.6643	-	PREDICTED: UPF0160 protein [Ricinus communis]	-	-	-	-
Unigene0000964	12.3332	15.3243	21.3508	19.56	15.9276	11.3768	17.372	14.5581	13.5833	3.7859	34.8298	21.932	0.3801	1.6922	1.6393	-	BnaA03g24330D [Brassica napus]	-	-	-	-
Unigene0000965	25.8055	28.517	34.109	32.1397	43.638	33.2859	34.219	46.1183	37.0785	471.519	34.8858	27.2536	436.925	76.8916	226.65	THI1-2	PREDICTED: thiamine thiazole synthase, chloroplastic [Ricinus communis]	ko00730//Thiamine metabolism//Metabolism of cofactors and vitamins//Metabolism	GO:0044444//cytoplasmic part;GO:0044424//intracellular part;GO:0044435//plastid part;GO:0005623//cell;GO:0044446//intracellular organelle part;GO:0005622//intracellular;GO:0005737//cytoplasm;GO:0031967//organelle envelope;GO:0009536//plastid;GO:0043229//intracellular organelle;GO:0031975//envelope;GO:0043227//membrane-bounded organelle;GO:0009532//plastid stroma;GO:0044464//cell part;GO:0009526//…	GO:0046914//transition metal ion binding;GO:0046872//metal ion binding;GO:0005515//protein binding;GO:0046983//protein dimerization activity;GO:0043169//cation binding;GO:0005488//binding;GO:0043167//ion binding	GO:0051704//multi-organism process;GO:0071704//organic substance metabolic process;GO:0032879//regulation of localization;GO:0005975//carbohydrate metabolic process;GO:0006073//cellular glucan metabolic process;GO:0044281//small molecule metabolic process;GO:0043269//regulation of ion transport;GO:0006767//water-soluble vitamin metabolic process;GO:0006725//cellular aromatic compound metabolic pr…
Unigene0000966	0.9553	0.5456	1.0689	0.8688	0.6937	0.7888	1.1099	1.566	0.9874	0.0182	1.0591	1.4099	0.0563	0.0405	0	JAL3	PREDICTED: jacalin-related lectin 3 [Ricinus communis]	-	-	-	-
Unigene0000967	28.7004	36.2802	39.7823	40.5603	44.2088	36.3955	37.1558	38.5125	42.3345	9.2913	33.511	33.5893	1.2922	0.0558	0.1244	PSAF	PREDICTED: photosystem I reaction center subunit III, chloroplastic [Ricinus communis]	ko00195//Photosynthesis//Energy metabolism//Metabolism	GO:0044435//plastid part;GO:0009507//chloroplast;GO:0016020//membrane;GO:0031984//organelle subcompartment;GO:0044425//membrane part;GO:0034357//photosynthetic membrane;GO:0009579//thylakoid;GO:0043234//protein complex;GO:0005623//cell;GO:0005737//cytoplasm;GO:0009536//plastid;GO:0044436//thylakoid part;GO:0044444//cytoplasmic part;GO:0044424//intracellular part;GO:0005622//intracellular;GO:00319…	-	GO:0009987//cellular process;GO:0043436//oxoacid metabolic process;GO:0044281//small molecule metabolic process;GO:0044249//cellular biosynthetic process;GO:1901566//organonitrogen compound biosynthetic process;GO:0071704//organic substance metabolic process;GO:0006807//nitrogen compound metabolic process;GO:0000096//sulfur amino acid metabolic process;GO:0044710//single-organism metabolic proces…
Unigene0000968	33.0156	33.7092	28.9996	32.6095	35.8066	33.4803	42.0019	42.5101	43.1374	50.094	38.5772	39.1008	41.9828	20.9249	36.5847	SBEI	PREDICTED: 1,4-alpha-glucan-branching enzyme 2-2, chloroplastic/amyloplastic isoform X1 [Ricinus communis]	ko00500//Starch and sucrose metabolism//Carbohydrate metabolism//Metabolism	-	GO:0016740//transferase activity;GO:0016798//hydrolase activity, acting on glycosyl bonds;GO:0005488//binding;GO:0016758//transferase activity, transferring hexosyl groups;GO:0016787//hydrolase activity;GO:0016757//transferase activity, transferring glycosyl groups;GO:0043167//ion binding;GO:0003824//catalytic activity	GO:0005977//glycogen metabolic process;GO:0044723//single-organism carbohydrate metabolic process;GO:0044763//single-organism cellular process;GO:0044042//glucan metabolic process;GO:0044264//cellular polysaccharide metabolic process;GO:0005975//carbohydrate metabolic process;GO:0055114//oxidation-reduction process;GO:0006112//energy reserve metabolic process;GO:0006073//cellular glucan metabolic…
Unigene0000969	11.9675	21.0113	27.6737	17.9071	26.7809	22.9629	42.998	40.0808	22.9076	38.2328	89.6293	54.7642	5.2589	5.5751	7.4707	PARB	PREDICTED: glutathione S-transferase PARB [Ricinus communis]	ko00480//Glutathione metabolism//Metabolism of other amino acids//Metabolism	GO:0044464//cell part;GO:0044446//intracellular organelle part;GO:0005623//cell;GO:0043226//organelle;GO:0016020//membrane;GO:0009536//plastid;GO:0044444//cytoplasmic part;GO:0044422//organelle part;GO:0031090//organelle membrane;GO:0005737//cytoplasm;GO:0009526//plastid envelope;GO:0044435//plastid part;GO:0043227//membrane-bounded organelle;GO:0031967//organelle envelope;GO:0005622//intracellul…	GO:0016209//antioxidant activity;GO:0043167//ion binding;GO:0005488//binding;GO:0003824//catalytic activity;GO:0043168//anion binding	GO:0050896//response to stimulus;GO:0044699//single-organism process;GO:0044763//single-organism cellular process;GO:0044710//single-organism metabolic process;GO:0009404//toxin metabolic process;GO:0044237//cellular metabolic process;GO:0008152//metabolic process;GO:0019748//secondary metabolic process;GO:0042221//response to chemical;GO:0009987//cellular process
Unigene0000970	0.1255	0.1046	0.2488	0.0786	0.4176	0.1574	0.1619	0.2714	0.2219	0.1188	0.0557	0.3248	14.4857	63.6518	21.8467	TGA3	PREDICTED: transcription factor HBP-1b(c38) [Jatropha curcas]	-	-	GO:0003677//DNA binding;GO:0097159//organic cyclic compound binding;GO:1901363//heterocyclic compound binding;GO:0005488//binding;GO:0003676//nucleic acid binding	GO:0009058//biosynthetic process;GO:0044249//cellular biosynthetic process;GO:1901576//organic substance biosynthetic process;GO:0071704//organic substance metabolic process;GO:0043170//macromolecule metabolic process;GO:0044237//cellular metabolic process;GO:0009059//macromolecule biosynthetic process;GO:0008152//metabolic process;GO:0034645//cellular macromolecule biosynthetic process;GO:000998…
Unigene0000971	1.426	1.4852	0.7827	1.1911	0.9018	1.6733	0.4482	0.3321	0.3393	0.7007	0.681	1.0138	0.2671	0.1729	0.3215	-	--	-	-	-	-
Unigene0000972	1.0607	1.7676	0.6833	0.7752	1.4014	1.7732	1.2545	1.1468	0.8204	8.4698	0.7055	1.6666	8.2974	7.9787	11.1384	-	PREDICTED: uncharacterized protein LOC8264537 [Ricinus communis]	-	-	-	-
Unigene0000973	1.1063	0.9066	0.7908	1.2119	0.8697	0.9853	0.9359	0.6863	0.9017	0.7509	0.4624	0.285	0.6403	0.5719	1.2401	-	PREDICTED: uncharacterized protein LOC105644642 isoform X2 [Jatropha curcas]	-	-	-	-
Unigene0000974	0.464	0.6242	0.7855	0.5652	0.5676	0.9089	0.3949	0.1881	0.4486	1.0063	0.4929	0.4646	0.0471	0.2032	0.17	-	--	-	-	-	-
Unigene0000975	72.8861	68.7119	83.2488	87.1452	84.0037	83.3318	104.177	99.2749	96.8431	77.3003	105.426	112.947	54.948	30.4038	39.2175	VHA-D	PREDICTED: V-type proton ATPase subunit D [Ricinus communis]	ko00190//Oxidative phosphorylation//Energy metabolism//Metabolism;ko04145//Phagosome//Transport and catabolism//Cellular Processes	-	GO:0022857//transmembrane transporter activity;GO:0003824//catalytic activity;GO:0005215//transporter activity;GO:0022804//active transmembrane transporter activity;GO:0015399//primary active transmembrane transporter activity;GO:0015405//P-P-bond-hydrolysis-driven transmembrane transporter activity	GO:0044763//single-organism cellular process;GO:0009987//cellular process;GO:0044699//single-organism process
Unigene0000976	7.1587	5.6018	5.7331	4.121	4.0236	4.1641	2.3089	1.6839	2.7469	4.4859	6.9493	2.0922	1.8609	4.0546	1.9939	PARP2	Poly [ADP-ribose] polymerase family protein [Populus trichocarpa]	ko03410//Base excision repair//Replication and repair//Genetic Information Processing	-	GO:0097159//organic cyclic compound binding;GO:0003676//nucleic acid binding;GO:0003824//catalytic activity;GO:1901363//heterocyclic compound binding;GO:0016740//transferase activity;GO:0005488//binding	GO:0071704//organic substance metabolic process;GO:0008152//metabolic process;GO:0009987//cellular process;GO:0044238//primary metabolic process;GO:0043170//macromolecule metabolic process;GO:0044237//cellular metabolic process;GO:0050896//response to stimulus;GO:0044699//single-organism process;GO:0044260//cellular macromolecule metabolic process;GO:0044763//single-organism cellular process;GO:0…
Unigene0000977	0.0439	0.1371	0	0	0.0429	0.0917	0.283	0.0474	0	0.0519	0.0973	0.4866	0	0	0	CSE	PREDICTED: caffeoylshikimate esterase [Ricinus communis]	-	-	GO:0016788//hydrolase activity, acting on ester bonds;GO:0003824//catalytic activity;GO:0016298//lipase activity;GO:0016787//hydrolase activity	-
Unigene0000978	60.9394	56.7478	49.8392	50.7201	48.9901	53.1021	47.2602	45.7467	47.5299	39.856	36.8301	38.6664	29.8816	23.8316	21.9599	pds5b-b	PREDICTED: neurofilament heavy polypeptide [Ricinus communis]	-	-	-	GO:0009987//cellular process;GO:0044699//single-organism process;GO:0044763//single-organism cellular process
Unigene0000979	0.2806	0.5698	0.4588	0.3662	0.2471	0.3518	0.5581	0.7432	0.713	0.7468	1.0731	0.8687	0.3245	0.1475	0.6166	-	--	-	-	-	-
Unigene0000980	10.4957	9.839	9.1909	10.4908	11.0288	10.3914	14.3488	12.0081	13.5196	23.6636	14.9645	13.1536	15.3812	12.8137	11.7141	ERDJ2A	PREDICTED: dnaJ protein ERDJ2A [Ricinus communis]	ko04141//Protein processing in endoplasmic reticulum//Folding, sorting and degradation//Genetic Information Processing;ko03060//Protein export//Folding, sorting and degradation//Genetic Information Processing	-	GO:0005215//transporter activity;GO:0022892//substrate-specific transporter activity	GO:0045184//establishment of protein localization;GO:1902578//single-organism localization;GO:0044699//single-organism process;GO:0044765//single-organism transport;GO:0071806//protein transmembrane transport;GO:0006810//transport;GO:0070727//cellular macromolecule localization;GO:0015031//protein transport;GO:0055085//transmembrane transport;GO:0008104//protein localization;GO:0033036//macromole…
Unigene0000981	0.1537	0.5031	1.3927	0.0688	0.2579	0.3671	0.7555	1.2345	0.7763	20.1569	0.779	0.1624	37.6412	29.9467	50.8127	SWEET15	PREDICTED: bidirectional sugar transporter N3 [Ricinus communis]	-	GO:0044425//membrane part;GO:0016020//membrane;GO:0016021//integral component of membrane;GO:0031224//intrinsic component of membrane	GO:1901476//carbohydrate transporter activity;GO:0005215//transporter activity;GO:0022892//substrate-specific transporter activity;GO:0015144//carbohydrate transmembrane transporter activity;GO:0022891//substrate-specific transmembrane transporter activity;GO:0022857//transmembrane transporter activity;GO:0051119//sugar transmembrane transporter activity	GO:0071702//organic substance transport;GO:0044699//single-organism process;GO:0008643//carbohydrate transport;GO:0051234//establishment of localization;GO:0051179//localization;GO:0044765//single-organism transport;GO:1902578//single-organism localization;GO:0006810//transport
Unigene0000982	9.4762	9.304	10.0412	8.5717	9.8494	10.2078	10.8447	11.6638	11.0696	14.4739	11.9844	10.765	6.7736	4.0115	5.6997	Dnajc24	PREDICTED: DPH4 homolog [Ricinus communis]	-	-	-	-
Unigene0000983	0.5146	0.7009	0.8631	1.1987	0.7361	0.6618	0.1702	0.3424	0.3062	0.281	0.2633	0.0732	0.1446	0.104	0	-	--	-	-	-	-
Unigene0000984	0.9256	0.3057	0.8949	0.4714	0.95	1.0378	0.4126	0.2197	0.2744	0.5341	0.4755	0.3547	1.3468	0.1483	2.558	-	--	-	-	-	-
Unigene0000985	5.3342	5.3977	6.2443	5.8612	5.6876	5.8286	6.1106	5.9057	6.5626	8.79	4.9192	5.3283	4.1546	16.7713	10.3527	NPF7.3	PREDICTED: protein NRT1/ PTR FAMILY 7.3 [Ricinus communis]	-	-	-	GO:0051179//localization;GO:0051234//establishment of localization
Unigene0000986	3.5861	4.1031	2.8782	5.0098	6.7472	2.9551	6.4077	6.4438	5.3293	17.596	10.1346	7.4457	2.4905	8.992	4.4897	-	PREDICTED: uncharacterized protein LOC8280297 [Ricinus communis]	-	-	-	-
Unigene0000987	4.4319	3.6703	3.0869	3.6796	4.825	4.3329	6.2192	6.3312	5.5259	23.4975	9.0962	4.8858	3.2071	1.2394	2.0168	SKIP25	PREDICTED: F-box/kelch-repeat protein SKIP25 isoform X1 [Ricinus communis]	-	-	-	-
Unigene0000988	1.4545	1.4784	0.9456	0.9962	0.9793	0.9726	0.6505	0.5158	0.7456	3.9917	0.3096	0.7205	1.445	0	0.7729	At5g47070	PREDICTED: probable receptor-like protein kinase At5g47070 [Ricinus communis]	-	-	GO:0016301//kinase activity;GO:0004713//protein tyrosine kinase activity;GO:0016740//transferase activity;GO:0003824//catalytic activity;GO:0005488//binding;GO:0004672//protein kinase activity;GO:0001883//purine nucleoside binding;GO:0097159//organic cyclic compound binding;GO:0097367//carbohydrate derivative binding;GO:0001882//nucleoside binding;GO:1901363//heterocyclic compound binding;GO:0036…	GO:0044237//cellular metabolic process;GO:0006464//cellular protein modification process;GO:0006796//phosphate-containing compound metabolic process;GO:0044267//cellular protein metabolic process;GO:0016310//phosphorylation;GO:0019538//protein metabolic process;GO:0006793//phosphorus metabolic process;GO:0044260//cellular macromolecule metabolic process;GO:0008152//metabolic process;GO:0009987//c…
Unigene0000989	8.5377	6.3153	6.8489	5.8819	6.1712	8.0351	9.0346	7.0358	6.5659	3.1492	9.3306	9.6804	1.0476	0.53	1.0507	-	PREDICTED: protein BIG GRAIN 1-like A [Ricinus communis]	-	-	-	-
Unigene0000990	0	1.9342	0.4117	0.051	1.6262	4.0849	0.4466	0	0.189	2.9196	0.2709	0.0452	0.2083	0.0642	0.2387	GA2OX1	PREDICTED: gibberellin 2-beta-dioxygenase [Ricinus communis]	ko00904//Diterpenoid biosynthesis//Metabolism of terpenoids and polyketides//Metabolism	-	GO:0016491//oxidoreductase activity;GO:0016705//oxidoreductase activity, acting on paired donors, with incorporation or reduction of molecular oxygen;GO:0043169//cation binding;GO:0003824//catalytic activity;GO:0016706//oxidoreductase activity, acting on paired donors, with incorporation or reduction of molecular oxygen, 2-oxoglutarate as one donor, and incorporation of one atom each of oxygen in…	GO:0044710//single-organism metabolic process;GO:0008152//metabolic process;GO:0044699//single-organism process
Unigene0000991	2.4996	3.695	3.4579	1.9516	3.7375	3.3621	3.1681	1.1809	2.7131	3.0696	2.0071	3.9023	2.2222	1.5795	2.8712	-	DUF639 domain-containing protein [Cephalotus follicularis]	-	GO:0005622//intracellular;GO:0044464//cell part;GO:0043229//intracellular organelle;GO:0043227//membrane-bounded organelle;GO:0043231//intracellular membrane-bounded organelle;GO:0005623//cell;GO:0044424//intracellular part;GO:0043226//organelle	-	-
Unigene0000992	26.6002	23.8584	21.8726	22.8654	21.4163	21.4957	16.7955	19.809	19.4701	16.1518	14.0726	14.0024	12.9106	8.2806	10.9462	-	PREDICTED: DDT domain-containing protein DDR4 [Ricinus communis]	-	-	GO:0003824//catalytic activity	-
Unigene0000993	1.9129	1.7221	1.5263	1.5741	2.3163	2.4051	1.9172	1.0867	1.6299	1.9177	1.3838	2.1126	1.1645	0.7455	0.966	-	--	-	-	-	-
Unigene0000994	4.1045	5.4147	4.8676	5.2425	4.6863	4.66	4.3099	3.2099	3.8698	2.7676	3.0941	3.0601	1.216	1.0606	1.7106	VAMP724	PREDICTED: vesicle-associated membrane protein 724 [Jatropha curcas]	-	GO:0031224//intrinsic component of membrane;GO:0016020//membrane;GO:0044425//membrane part	-	GO:0006810//transport;GO:0051179//localization;GO:0051234//establishment of localization
Unigene0000995	24.4529	19.4945	21.8461	21.9473	21.594	20.4028	20.9266	19.5231	19.3617	27.1863	15.0311	15.4873	15.7031	8.6273	11.3702	rplY	PREDICTED: 50S ribosomal protein L25 [Ricinus communis]	ko03010//Ribosome//Translation//Genetic Information Processing	GO:0005622//intracellular;GO:0032991//macromolecular complex;GO:0044464//cell part;GO:0043227//membrane-bounded organelle;GO:1990904//ribonucleoprotein complex;GO:0044424//intracellular part;GO:0005623//cell;GO:0030529//intracellular ribonucleoprotein complex;GO:0043231//intracellular membrane-bounded organelle;GO:0043229//intracellular organelle;GO:0043226//organelle	-	GO:0010467//gene expression;GO:0008152//metabolic process;GO:0043170//macromolecule metabolic process;GO:0071704//organic substance metabolic process
Unigene0000996	2.578	2.5784	2.1494	2.0508	1.3216	1.6674	2.0458	1.7697	2.4867	0.5083	0.9073	0.7186	0.2491	0.1344	0.2398	At5g22620	PREDICTED: probable 2-carboxy-D-arabinitol-1-phosphatase isoform X2 [Ricinus communis]	-	-	GO:0003824//catalytic activity	-
Unigene0000997	13.3602	14.405	16.7839	18.3979	18.2295	16.889	29.948	32.4777	26.4234	52.6815	43.5307	31.5034	32.3233	15.894	29.1125	-	PREDICTED: protein SRC2 [Ricinus communis]	-	-	-	-
Unigene0000998	3.51	3.0105	2.6191	3.6217	2.647	4.0124	3.8181	3.5941	3.4675	2.9798	2.6551	2.996	2.3881	2.0889	2.6622	Alkbh6	PREDICTED: alpha-ketoglutarate-dependent dioxygenase alkB homolog 6 [Ricinus communis]	-	-	-	-
Unigene0000999	0.2951	0.2912	0.3233	0.0973	0.0912	0.2597	0.0334	0.1344	0	0.0184	0.1033	0	0.1702	8.674	0.1366	At2g48020	PREDICTED: sugar transporter ERD6-like 7 [Ricinus communis]	-	GO:0005737//cytoplasm;GO:0043231//intracellular membrane-bounded organelle;GO:0044425//membrane part;GO:0043226//organelle;GO:0005623//cell;GO:0044444//cytoplasmic part;GO:0044424//intracellular part;GO:0005622//intracellular;GO:0031090//organelle membrane;GO:0043229//intracellular organelle;GO:0044464//cell part;GO:0016020//membrane;GO:0031224//intrinsic component of membrane;GO:0043227//membran…	GO:0022857//transmembrane transporter activity;GO:0016627//oxidoreductase activity, acting on the CH-CH group of donors;GO:0016491//oxidoreductase activity;GO:0003824//catalytic activity;GO:0005215//transporter activity;GO:0016628//oxidoreductase activity, acting on the CH-CH group of donors, NAD or NADP as acceptor	GO:0044763//single-organism cellular process;GO:1902578//single-organism localization;GO:0051234//establishment of localization;GO:0044765//single-organism transport;GO:0008152//metabolic process;GO:0044710//single-organism metabolic process;GO:0006810//transport;GO:0044699//single-organism process;GO:0009987//cellular process;GO:0051179//localization
Unigene0001000	22.6451	23.2503	19.7696	21.1944	26.0857	23.1042	32.8714	25.9791	26.991	29.8474	29.849	34.3915	30.0354	10.4708	28.4358	ASIL2	PREDICTED: trihelix transcription factor ASIL2-like [Jatropha curcas]	-	-	-	-
Unigene0001001	2.5298	3.4186	3.6674	2.9688	3.0077	3.211	2.54	2.5091	2.1483	0.742	2.2946	1.3333	0.6109	0.7966	0.5106	-	PREDICTED: protein YLS9 [Jatropha curcas]	-	-	-	-
Unigene0001002	0.7495	0.1735	0.6809	0.087	0.652	0.6308	0.5372	0.7203	0.8281	0.197	0.4616	0.7505	0.2281	0.0547	0.5491	-	--	-	-	-	-
Unigene0001003	20.8979	20.9032	17.9967	20.4593	21.7078	21.352	23.7354	24.5731	23.3885	18.4058	22.2763	22.2804	18.0462	11.9235	15.1103	SIZ1	PREDICTED: E3 SUMO-protein ligase SIZ1 [Ricinus communis]	-	-	GO:0046914//transition metal ion binding;GO:0043169//cation binding;GO:0046872//metal ion binding;GO:0005488//binding;GO:0097159//organic cyclic compound binding;GO:0043167//ion binding;GO:0003824//catalytic activity	-
Unigene0001004	8.393	11.0038	9.7899	7.406	7.7595	8.8465	6.1289	8.8736	7.0164	14.8708	5.0639	6.47	11.5748	16.1752	8.7244	SSL5	PREDICTED: protein STRICTOSIDINE SYNTHASE-LIKE 5-like [Jatropha curcas]	-	-	GO:0016829//lyase activity;GO:0003824//catalytic activity	-
Unigene0001005	0	0.043	0	0.0863	0.1618	0.0864	0.2222	0.0894	0.2968	85.7771	0.3894	0.4966	2.9184	0.1086	1.3928	MADS7	PREDICTED: agamous-like MADS-box protein AGL104 [Ricinus communis]	-	-	-	-
Unigene0001006	0.6016	0.6265	0.5536	0.4038	0.9672	0.4265	0.2541	0.1394	0.1899	0.8387	0.8812	0.3177	0	0.2258	0.0839	RABB1C	ras-related protein RABB1c-like [Asparagus officinalis]	-	-	GO:0005488//binding;GO:0032550//purine ribonucleoside binding;GO:0032549//ribonucleoside binding;GO:0097367//carbohydrate derivative binding;GO:0036094//small molecule binding;GO:0001882//nucleoside binding;GO:0097159//organic cyclic compound binding;GO:0001883//purine nucleoside binding;GO:1901363//heterocyclic compound binding	GO:0008104//protein localization;GO:0050789//regulation of biological process;GO:0065007//biological regulation;GO:0051716//cellular response to stimulus;GO:0023052//signaling;GO:0050794//regulation of cellular process;GO:0051179//localization;GO:0007154//cell communication;GO:0009987//cellular process;GO:0007165//signal transduction;GO:0033036//macromolecule localization;GO:0044699//single-organ…
Unigene0001007	0.5215	0.8373	1.615	0.3403	0.9144	0.7718	1.2148	0.3759	1.5604	2.6217	1.4934	1.9881	0.3439	2.0555	0.8702	-	--	-	-	-	-
Unigene0001008	0.8181	0.9176	1.289	0.6571	1.0675	0.8767	6.7436	4.0825	4.6587	0.943	6.558	6.2431	0.8173	7.304	1.5164	MYB4	PREDICTED: transcription repressor MYB4 [Ricinus communis]	-	-	-	-
Unigene0001009	30.2541	27.3273	34.5022	39.0926	29.7051	31.7645	31.479	32.8173	31.5644	36.0431	33.3925	32.8642	23.1344	13.5468	21.5309	RING1	PREDICTED: E3 ubiquitin-protein ligase RNF126-like [Jatropha curcas]	-	-	GO:0005488//binding;GO:0043169//cation binding;GO:0046872//metal ion binding;GO:0043167//ion binding	-
Unigene0001010	4.7494	5.2897	5.4195	3.7699	5.6743	5.5413	2.6256	3.0453	3.6748	0.9748	1.2955	1.6755	0.5837	0.1378	0.9074	UGT87A1	PREDICTED: UDP-glycosyltransferase 87A1 [Vitis vinifera]	-	-	GO:0003824//catalytic activity;GO:0016740//transferase activity	-
Unigene0001011	1.8125	1.3408	1.6619	1.8924	1.4257	2.2299	2.5314	1.5384	2.6576	2.8053	2.798	4.6341	3.5266	36.5221	4.6661	-	PREDICTED: zinc-regulated protein 8-like [Gossypium raimondii]	-	-	-	-
Unigene0001012	6.2047	16.1127	12.0554	3.5517	4.7672	31.7023	3.2477	5.355	18.8822	7.4525	35.6442	10.3501	3.1144	5.9891	2.5386	EXO	PREDICTED: protein EXORDIUM [Ricinus communis]	-	-	-	-
Unigene0001013	1.3726	1.6083	1.6579	1.1197	0.9235	1.4789	1.2682	1.0667	1.3744	1.6238	1.1888	0.9911	1.5667	0.6199	1.0475	At3g54130	PREDICTED: ataxin-3 homolog [Ricinus communis]	ko04141//Protein processing in endoplasmic reticulum//Folding, sorting and degradation//Genetic Information Processing	-	GO:0008238//exopeptidase activity;GO:0016787//hydrolase activity;GO:0008233//peptidase activity;GO:0003824//catalytic activity;GO:0070011//peptidase activity, acting on L-amino acid peptides	GO:1901576//organic substance biosynthetic process;GO:0010243//response to organonitrogen compound;GO:0044723//single-organism carbohydrate metabolic process;GO:0060255//regulation of macromolecule metabolic process;GO:0042221//response to chemical;GO:0005996//monosaccharide metabolic process;GO:0044260//cellular macromolecule metabolic process;GO:0009719//response to endogenous stimulus;GO:00090…
Unigene0001014	8.8593	7.6143	7.0537	6.1965	6.5868	8.0653	8.6001	8.0905	9.6219	11.5484	10.9893	10.4736	9.1106	9.4928	9.0529	-	transmembrane protein [Arabidopsis thaliana]	-	-	-	-
Unigene0001015	65.8674	49.7588	47.432	41.5183	35.2431	38.2417	5.3724	16.4587	15.5844	31.626	3.1087	3.1179	15.0939	0.6926	2.4509	AUR1	PREDICTED: serine/threonine-protein kinase Aurora-2 [Ricinus communis]	-	-	GO:0097159//organic cyclic compound binding;GO:0097367//carbohydrate derivative binding;GO:0036094//small molecule binding;GO:0001883//purine nucleoside binding;GO:1901363//heterocyclic compound binding;GO:0005488//binding;GO:0004672//protein kinase activity;GO:0016772//transferase activity, transferring phosphorus-containing groups;GO:0032549//ribonucleoside binding;GO:0003824//catalytic activit…	GO:0006796//phosphate-containing compound metabolic process;GO:0036211//protein modification process;GO:0006464//cellular protein modification process;GO:0019538//protein metabolic process;GO:0044260//cellular macromolecule metabolic process;GO:0009987//cellular process;GO:0065007//biological regulation;GO:0043170//macromolecule metabolic process;GO:0010646//regulation of cell communication;GO:00…
Unigene0001016	7.533	11.8096	11.2869	6.2005	9.2639	7.1728	5.0779	6.41	4.9651	31.4127	8.9474	8.9331	23.7531	26.7203	27.7006	Ephx2	PREDICTED: bifunctional epoxide hydrolase 2 [Ricinus communis]	-	-	GO:0016773//phosphotransferase activity, alcohol group as acceptor;GO:0016301//kinase activity;GO:0004672//protein kinase activity;GO:0003824//catalytic activity;GO:0016772//transferase activity, transferring phosphorus-containing groups;GO:0016740//transferase activity;GO:0004713//protein tyrosine kinase activity	GO:0008152//metabolic process;GO:0071704//organic substance metabolic process;GO:0044260//cellular macromolecule metabolic process;GO:0006468//protein phosphorylation;GO:0006464//cellular protein modification process;GO:0019538//protein metabolic process;GO:0006793//phosphorus metabolic process;GO:0006796//phosphate-containing compound metabolic process;GO:0009987//cellular process;GO:0044237//ce…
Unigene0001017	6.3719	4.4532	4.6031	5.6899	4.4307	6.0616	5.9312	4.5142	5.5949	0.0397	4.0523	5.5172	0.3675	0.0441	0.344	BAHD1	PREDICTED: BAHD acyltransferase At5g47980-like [Jatropha curcas]	ko00940//Phenylpropanoid biosynthesis//Biosynthesis of other secondary metabolites//Metabolism;ko00941//Flavonoid biosynthesis//Biosynthesis of other secondary metabolites//Metabolism;ko00945//Stilbenoid, diarylheptanoid and gingerol biosynthesis//Biosynthesis of other secondary metabolites//Metabolism	-	GO:0008374//O-acyltransferase activity;GO:0016746//transferase activity, transferring acyl groups;GO:0016413//O-acetyltransferase activity;GO:0016740//transferase activity;GO:0016747//transferase activity, transferring acyl groups other than amino-acyl groups;GO:0003824//catalytic activity;GO:0016407//acetyltransferase activity	-
Unigene0001018	20.8754	22.4102	22.4917	20.2086	18.2086	17.0232	25.4592	19.144	25.3589	41.4614	30.3101	31.1472	27.2402	16.963	16.2294	TIFY10A	PREDICTED: protein TIFY 10A [Ricinus communis]	ko04075//Plant hormone signal transduction//Signal transduction//Environmental Information Processing	-	-	-
Unigene0001019	47.5473	47.5744	38.9517	43.6595	43.7589	44.5857	29.8639	30.5193	38.4213	5.6627	18.4663	24.4228	2.326	1.4102	1.2162	HIPP26	PREDICTED: heavy metal-associated isoprenylated plant protein 26-like [Populus euphratica]	-	-	-	-
Unigene0001020	2.3104	4.3541	4.6156	3.9821	3.0506	3.2184	2.8388	4.1632	1.8638	0	2.0327	3.7284	0	0	0	EPHX4	PREDICTED: epoxide hydrolase 1 [Ricinus communis]	-	-	GO:0003824//catalytic activity	-
Unigene0001021	25.3314	22.8673	24.0842	22.758	20.8943	21.998	25.8535	26.991	24.8935	26.4265	22.6335	21.355	17.3485	10.0633	11.8537	NSUN2	PREDICTED: tRNA (cytosine(34)-C(5))-methyltransferase [Ricinus communis]	-	-	GO:0008173//RNA methyltransferase activity;GO:0016427//tRNA (cytosine) methyltransferase activity;GO:0008757//S-adenosylmethionine-dependent methyltransferase activity;GO:0008175//tRNA methyltransferase activity;GO:0003824//catalytic activity;GO:0016741//transferase activity, transferring one-carbon groups;GO:0008168//methyltransferase activity;GO:0016740//transferase activity	GO:0009987//cellular process;GO:0043414//macromolecule methylation;GO:1901360//organic cyclic compound metabolic process;GO:0043412//macromolecule modification;GO:0006807//nitrogen compound metabolic process;GO:0016070//RNA metabolic process;GO:0008152//metabolic process;GO:0034641//cellular nitrogen compound metabolic process;GO:0043170//macromolecule metabolic process;GO:0032259//methylation;GO…
Unigene0001022	0.4834	1.8976	1.0195	0.1035	0.2426	0.4662	0	0	0	0.5278	0.0275	0	3.8782	6.7745	8.2207	CYP82A3	PREDICTED: cytochrome P450 CYP82D47 [Ricinus communis]	-	-	GO:0046906//tetrapyrrole binding;GO:0046914//transition metal ion binding;GO:0046872//metal ion binding;GO:0043169//cation binding;GO:0004497//monooxygenase activity;GO:0016709//oxidoreductase activity, acting on paired donors, with incorporation or reduction of molecular oxygen, NAD(P)H as one donor, and incorporation of one atom of oxygen;GO:0016705//oxidoreductase activity, acting on paired do…	GO:0044699//single-organism process;GO:0044710//single-organism metabolic process;GO:0008152//metabolic process
Unigene0001023	0.2586	1.0139	0.6482	0.6353	1.0272	1.1442	0.4088	0.2138	0.2521	0.036	0.371	0.1968	0	0	0.0297	PCMP-H61	PREDICTED: pentatricopeptide repeat-containing protein At5g66520 [Jatropha curcas]	-	-	-	GO:0006139//nucleobase-containing compound metabolic process;GO:0034641//cellular nitrogen compound metabolic process;GO:1901360//organic cyclic compound metabolic process;GO:0090304//nucleic acid metabolic process;GO:0046483//heterocycle metabolic process;GO:0009987//cellular process;GO:0044238//primary metabolic process;GO:0006807//nitrogen compound metabolic process;GO:0043412//macromolecule m…
Unigene0001024	36.6956	34.6049	30.1585	29.8834	28.5081	29.7453	36.7773	31.2472	32.4732	27.136	46.3745	43.3643	23.8669	13.7994	16.5168	XI-K	PREDICTED: myosin-17 [Ricinus communis]	-	GO:0043228//non-membrane-bounded organelle;GO:0005856//cytoskeleton;GO:0044464//cell part;GO:0005622//intracellular;GO:0044424//intracellular part;GO:0005623//cell;GO:0043232//intracellular non-membrane-bounded organelle;GO:0015629//actin cytoskeleton;GO:0043226//organelle;GO:0043229//intracellular organelle	GO:0016462//pyrophosphatase activity;GO:0016787//hydrolase activity;GO:0016818//hydrolase activity, acting on acid anhydrides, in phosphorus-containing anhydrides;GO:0017111//nucleoside-triphosphatase activity;GO:0016817//hydrolase activity, acting on acid anhydrides;GO:0001882//nucleoside binding;GO:0032549//ribonucleoside binding;GO:0097367//carbohydrate derivative binding;GO:0036094//small mol…	-
Unigene0001025	0.6171	0.4536	0.1439	0.758	1.0302	0.5309	0.2342	0.4709	0.0802	0.6441	0.4829	0.6039	0	0.1908	0.2837	-	--	-	-	-	-
Unigene0001026	3.6929	2.9235	2.5597	2.8751	2.0368	2.6317	2.9835	3.6927	3.3372	2.9418	2.2363	1.894	2.7418	1.2621	2.0122	PCMP-E13	PREDICTED: pentatricopeptide repeat-containing protein At5g56310 [Ricinus communis]	-	-	-	-
Unigene0001027	24.0126	22.2149	19.1221	24.6464	24.9754	25.5809	28.5713	25.5619	22.8411	34.0736	27.2454	25.2967	24.1448	13.7939	20.9982	MIP1	PREDICTED: MND1-interacting protein 1 [Ricinus communis]	-	-	GO:0043167//ion binding;GO:0005488//binding;GO:0043169//cation binding	-
Unigene0001028	0.1269	0.5286	0.1257	0	0.3104	0.0663	0	0.1372	0.1402	1.5009	0.0703	0.0586	2.5489	38.5094	1.8591	PBP1	PREDICTED: calcium-binding protein PBP1 [Ricinus communis]	-	-	-	-
Unigene0001029	9.3377	8.3743	7.4743	7.6454	8.5135	6.5248	7.6152	7.3561	7.0542	3.7764	5.0431	5.5507	2.1377	1.7564	2.2023	-	ATP-dependent protease La domain-containing protein isoform 1 [Theobroma cacao]	-	GO:0043226//organelle;GO:0043227//membrane-bounded organelle;GO:0005623//cell;GO:0044464//cell part;GO:0043229//intracellular organelle;GO:0044424//intracellular part;GO:0043231//intracellular membrane-bounded organelle;GO:0005622//intracellular;GO:0009536//plastid;GO:0005737//cytoplasm;GO:0044444//cytoplasmic part	GO:0003824//catalytic activity;GO:0016787//hydrolase activity	GO:0019538//protein metabolic process;GO:0071704//organic substance metabolic process;GO:0008152//metabolic process;GO:0044238//primary metabolic process;GO:0043170//macromolecule metabolic process
Unigene0001030	1.3016	0.7601	0.9403	0.7239	0.4167	0.8896	0.4447	0.868	0.7123	0	0.2158	0.1237	0	0	0	Os06g0675700	PREDICTED: alpha-glucosidase-like [Populus euphratica]	ko00500//Starch and sucrose metabolism//Carbohydrate metabolism//Metabolism;ko00052//Galactose metabolism//Carbohydrate metabolism//Metabolism	-	GO:0016787//hydrolase activity;GO:0016798//hydrolase activity, acting on glycosyl bonds;GO:0003824//catalytic activity;GO:0005488//binding	GO:0008152//metabolic process;GO:0044238//primary metabolic process
Unigene0001031	13.0837	10.6439	11.2466	10.5261	12.7418	10.6332	11.9721	12.9373	9.5391	9.4703	13.5248	11.5415	7.9193	4.8956	7.4976	VAC8	Armadillo [Corchorus olitorius]	-	-	-	-
Unigene0001032	30.3584	30.6946	31.7676	29.1016	34.1207	28.9742	24.7147	25.2394	24.0368	38.8145	19.1816	19.9676	25.0398	11.445	17.4189	NAGK	PREDICTED: acetylglutamate kinase, chloroplastic [Ricinus communis]	ko01230//Biosynthesis of amino acids//Global and Overview//Metabolism;ko01210//2-Oxocarboxylic acid metabolism//Global and Overview//Metabolism;ko00220//Arginine biosynthesis//Amino acid metabolism//Metabolism	GO:0005622//intracellular;GO:0044424//intracellular part;GO:0044464//cell part;GO:0005623//cell	GO:0016774//phosphotransferase activity, carboxyl group as acceptor;GO:0016746//transferase activity, transferring acyl groups;GO:0016407//acetyltransferase activity;GO:0003824//catalytic activity;GO:0016772//transferase activity, transferring phosphorus-containing groups;GO:0016747//transferase activity, transferring acyl groups other than amino-acyl groups;GO:0008080//N-acetyltransferase activi…	GO:0043436//oxoacid metabolic process;GO:0044699//single-organism process;GO:0009064//glutamine family amino acid metabolic process;GO:0071704//organic substance metabolic process;GO:0006796//phosphate-containing compound metabolic process;GO:0009987//cellular process;GO:1901564//organonitrogen compound metabolic process;GO:0044763//single-organism cellular process;GO:0006082//organic acid metabo…
Unigene0001033	0.0727	0.9465	0.6845	0.4554	4.5892	0.6456	0.3127	0.4323	0.3213	0.688	0.2821	0.0672	0	1.2895	0.5326	ERF1B	PREDICTED: ethylene-responsive transcription factor 1B [Ricinus communis]	ko04075//Plant hormone signal transduction//Signal transduction//Environmental Information Processing	GO:0044464//cell part;GO:0043227//membrane-bounded organelle;GO:0005622//intracellular;GO:0005623//cell;GO:0044424//intracellular part;GO:0043229//intracellular organelle;GO:0043226//organelle;GO:0043231//intracellular membrane-bounded organelle	GO:0001071//nucleic acid binding transcription factor activity	GO:0009987//cellular process;GO:0071704//organic substance metabolic process;GO:0044237//cellular metabolic process;GO:0034645//cellular macromolecule biosynthetic process;GO:0060255//regulation of macromolecule metabolic process;GO:0019222//regulation of metabolic process;GO:0050789//regulation of biological process;GO:0065007//biological regulation;GO:0008152//metabolic process;GO:0044249//cell…
Unigene0001034	1.665	1.3872	1.65	1.6998	1.0863	1.0437	0.7956	1.0001	0.9402	0.7878	1.4356	0.9917	0.7207	0.0972	0.4698	-	--	-	-	-	-
Unigene0001035	16.8484	15.4706	14.2272	15.005	16.4436	15.5758	18.5923	20.0153	19.6233	28.6759	24.3737	25.3815	15.2841	12.4638	8.9442	GRDP1	PREDICTED: glycine-rich domain-containing protein 2-like isoform X1 [Nicotiana attenuata]	-	-	-	-
Unigene0001036	28.7295	28.5428	29.3312	29.5401	27.8268	26.4655	29.7068	26.6928	32.6646	35.8017	29.8405	32.0571	28.7597	15.3453	25.4653	At4g26100	PREDICTED: casein kinase I isoform delta-like [Ricinus communis]	-	GO:0043227//membrane-bounded organelle;GO:0005623//cell;GO:0016020//membrane;GO:0043229//intracellular organelle;GO:0043231//intracellular membrane-bounded organelle;GO:0044424//intracellular part;GO:0043226//organelle;GO:0005622//intracellular;GO:0044464//cell part	GO:0016773//phosphotransferase activity, alcohol group as acceptor;GO:0032549//ribonucleoside binding;GO:0097159//organic cyclic compound binding;GO:0003824//catalytic activity;GO:0016301//kinase activity;GO:0032550//purine ribonucleoside binding;GO:0097367//carbohydrate derivative binding;GO:0005488//binding;GO:0016772//transferase activity, transferring phosphorus-containing groups;GO:0036094//…	GO:0009101//glycoprotein biosynthetic process;GO:0044237//cellular metabolic process;GO:0005975//carbohydrate metabolic process;GO:0006793//phosphorus metabolic process;GO:0044723//single-organism carbohydrate metabolic process;GO:0044249//cellular biosynthetic process;GO:0006796//phosphate-containing compound metabolic process;GO:0044699//single-organism process;GO:0008152//metabolic process;GO:…
Unigene0001037	0.3525	0.6262	0.7192	0.2814	0.8116	0.4549	1.4935	0.4932	0.4811	3.0658	2.3444	1.1306	0.5301	0.7627	1.0126	-	--	-	-	-	-
Unigene0001038	2.5591	2.6653	1.9424	2.0782	1.61	1.74	2.1181	1.625	1.4249	0.2763	0.8106	1.727	0.0495	2.6285	0	Os07g0190000	PREDICTED: probable 1-deoxy-D-xylulose-5-phosphate synthase 2, chloroplastic [Ricinus communis]	ko00900//Terpenoid backbone biosynthesis//Metabolism of terpenoids and polyketides//Metabolism;ko00730//Thiamine metabolism//Metabolism of cofactors and vitamins//Metabolism	-	GO:0003824//catalytic activity;GO:0016744//transferase activity, transferring aldehyde or ketonic groups;GO:0016740//transferase activity	GO:0044255//cellular lipid metabolic process;GO:0044710//single-organism metabolic process;GO:0006629//lipid metabolic process;GO:0044237//cellular metabolic process;GO:0044699//single-organism process;GO:0071704//organic substance metabolic process;GO:0044238//primary metabolic process;GO:0006721//terpenoid metabolic process;GO:0006720//isoprenoid metabolic process;GO:0044763//single-organism ce…
Unigene0001039	1.6251	1.6926	1.8017	2.0994	1.86	1.7267	2.5764	3.8715	1.7347	1.6944	1.1298	3.2841	2.1463	5.5372	2.3408	RKF1	PREDICTED: probable LRR receptor-like serine/threonine-protein kinase RFK1 [Ricinus communis]	-	-	GO:0003824//catalytic activity;GO:0097367//carbohydrate derivative binding;GO:0005488//binding;GO:0032550//purine ribonucleoside binding;GO:0016772//transferase activity, transferring phosphorus-containing groups;GO:0016740//transferase activity;GO:0016773//phosphotransferase activity, alcohol group as acceptor;GO:0032549//ribonucleoside binding;GO:0016491//oxidoreductase activity;GO:0001882//nuc…	GO:0036211//protein modification process;GO:0043170//macromolecule metabolic process;GO:0044699//single-organism process;GO:0044260//cellular macromolecule metabolic process;GO:0006468//protein phosphorylation;GO:0008152//metabolic process;GO:0071704//organic substance metabolic process;GO:0044237//cellular metabolic process;GO:0016310//phosphorylation;GO:0019538//protein metabolic process;GO:004…
Unigene0001040	8.0827	8.6067	8.8005	5.4116	5.1788	5.6424	6.0401	6.5444	8.8101	5.9598	4.8619	4.3214	2.9566	3.8574	3.2573	-	--	-	-	-	-
Unigene0001041	1.2956	0.362	0.5324	0.7258	0.7731	0.6933	0.4417	0.4783	0.1746	0	0.4904	0.5841	0	0	0	MSL10	PREDICTED: mechanosensitive ion channel protein 10 [Ricinus communis]	-	-	-	GO:0044763//single-organism cellular process;GO:0009987//cellular process;GO:0044699//single-organism process
Unigene0001042	30.8869	29.4266	32.2928	34.8419	33.6345	35.9519	48.3618	46.4996	47.4709	103.737	48.7134	49.3833	58.7715	33.2742	55.0122	CPA	PREDICTED: N-carbamoylputrescine amidase [Ricinus communis]	ko00330//Arginine and proline metabolism//Amino acid metabolism//Metabolism	-	-	-
Unigene0001043	1.9154	1.1668	2.1131	1.3207	1.8392	1.3216	0.3108	0.0781	0.3594	0	0.4808	0	0	0	0	MYB5	PREDICTED: transcription factor MYB114 [Theobroma cacao]	-	-	-	-
Unigene0001044	30.8271	26.9313	28.1238	28.2834	30.2383	32.2818	39.9217	37.1281	35.6539	42.5399	44.888	42.7921	30.3882	13.5839	27.3275	RMR2	PREDICTED: receptor homology region, transmembrane domain- and RING domain-containing protein 2 [Jatropha curcas]	-	-	GO:0005488//binding;GO:0043169//cation binding;GO:0043167//ion binding;GO:0003824//catalytic activity;GO:0046872//metal ion binding;GO:0046914//transition metal ion binding	-
Unigene0001045	5.2974	5.1631	5.9798	11.683	6.6536	9.5006	9.2588	8.5758	10.1408	4.725	11.3369	8.6663	4.6216	5.2852	4.4828	RABC2A	PREDICTED: ras-related protein RABC2a-like [Jatropha curcas]	-	GO:0043231//intracellular membrane-bounded organelle;GO:0016020//membrane;GO:0042579//microbody;GO:0044444//cytoplasmic part;GO:0005737//cytoplasm;GO:0044464//cell part;GO:0005622//intracellular;GO:0043229//intracellular organelle;GO:0005623//cell;GO:0043227//membrane-bounded organelle;GO:0044424//intracellular part;GO:0043226//organelle	GO:0036094//small molecule binding;GO:0005515//protein binding;GO:0032550//purine ribonucleoside binding;GO:0097367//carbohydrate derivative binding;GO:0001883//purine nucleoside binding;GO:0032549//ribonucleoside binding;GO:0008092//cytoskeletal protein binding;GO:0032029//myosin tail binding;GO:0005488//binding;GO:0003824//catalytic activity;GO:1901363//heterocyclic compound binding;GO:0097159/…	GO:0007165//signal transduction;GO:0050789//regulation of biological process;GO:0023052//signaling;GO:0051179//localization;GO:0008104//protein localization;GO:0050794//regulation of cellular process;GO:0035556//intracellular signal transduction;GO:0051716//cellular response to stimulus;GO:0050896//response to stimulus;GO:0065007//biological regulation;GO:0009987//cellular process;GO:0044763//sin…
Unigene0001046	7.8944	6.4449	7.1747	5.97	6.5976	6.8219	6.2466	5.7533	7.0817	4.3311	5.4697	6.0604	3.9411	2.3507	2.6936	-	PREDICTED: uncharacterized protein LOC8278527 [Ricinus communis]	-	-	-	-
Unigene0001047	0.9364	1.1146	1.4015	0.7383	1.1408	1.1381	0.3493	0.1653	0.3167	0.2713	0.2966	0.1236	0	0	0.112	-	--	-	-	-	-
Unigene0001048	25.7998	25.8941	22.9261	24.5738	25.5073	24.0055	23.6953	25.4195	23.5516	26.6815	20.8426	23.6883	19.2002	15.8873	15.8592	SKIP	PREDICTED: LOW QUALITY PROTEIN: SNW/SKI-interacting protein [Ricinus communis]	ko03040//Spliceosome//Transcription//Genetic Information Processing	GO:0044464//cell part;GO:0044424//intracellular part;GO:0005622//intracellular;GO:0030529//intracellular ribonucleoprotein complex;GO:0005623//cell;GO:0032991//macromolecular complex;GO:1990904//ribonucleoprotein complex	-	-
Unigene0001049	14.6086	14.3337	12.6815	12.9132	15.0492	15.0908	15.5881	15.7233	15.3516	24.1548	16.8767	17.7453	22.0518	9.6258	17.7354	FAAH	PREDICTED: fatty acid amide hydrolase [Ricinus communis]	-	GO:0031090//organelle membrane;GO:0043229//intracellular organelle;GO:0044422//organelle part;GO:0044425//membrane part;GO:0044464//cell part;GO:0005623//cell;GO:0043226//organelle;GO:0016020//membrane;GO:0043231//intracellular membrane-bounded organelle;GO:0005622//intracellular;GO:0031224//intrinsic component of membrane;GO:0043227//membrane-bounded organelle;GO:0044424//intracellular part	GO:0016811//hydrolase activity, acting on carbon-nitrogen (but not peptide) bonds, in linear amides;GO:0016810//hydrolase activity, acting on carbon-nitrogen (but not peptide) bonds;GO:0016879//ligase activity, forming carbon-nitrogen bonds;GO:0016874//ligase activity;GO:0016787//hydrolase activity;GO:0003824//catalytic activity	GO:0006066//alcohol metabolic process;GO:0006807//nitrogen compound metabolic process;GO:0050896//response to stimulus;GO:0044710//single-organism metabolic process;GO:0044763//single-organism cellular process;GO:0042439//ethanolamine-containing compound metabolic process;GO:0044106//cellular amine metabolic process;GO:0009605//response to external stimulus;GO:0043207//response to external biotic…
Unigene0001050	8.3358	8.8335	7.2557	5.8641	7.2069	6.0837	5.8318	4.4216	4.9431	49.4808	3.0264	3.6021	24.7738	11.49	18.8612	BGLU18	PREDICTED: beta-glucosidase 18-like [Jatropha curcas]	ko00500//Starch and sucrose metabolism//Carbohydrate metabolism//Metabolism;ko00940//Phenylpropanoid biosynthesis//Biosynthesis of other secondary metabolites//Metabolism;ko00460//Cyanoamino acid metabolism//Metabolism of other amino acids//Metabolism	-	-	-
Unigene0001051	0.194	0.0674	0.0641	0	0	0	0	0	0.0715	0	0	0	0	0.085	0	-	--	-	-	-	-
Unigene0001052	0.286	0.5269	0.4142	0.5282	0.8826	0.3447	0.5439	0.6897	0.243	0.5985	0.4633	0.4879	0.241	0.2023	0.1934	-	--	-	-	-	-
[truncated: 43,745 more rows]

## Sheet: Table S3
Table S3. All genes involved in the pathways of fatty acid and triacylglycerol synthesis based on the transcriptome of P. volubilis seeds
Gene ID	SI-1	SI-2	SI-3	SI-4	SI-5	Symbol	Description
ALA biosynthesis
Unigene0000156	2.9145	2.43153	2.8005	4.59203	77.4739	LACS8	PREDICTED: long chain acyl-CoA synthetase 8 [Ricinus communis]
Unigene0004047	0.0951333	0.0483	0.165733	0.0566667	0.0065	LACS2	PREDICTED: long chain acyl-CoA synthetase 2 [Ricinus communis]
Unigene0004048	36.2826	33.0436	38.6245	25.1743	0.514767	LACS2	PREDICTED: long chain acyl-CoA synthetase 2 [Ricinus communis]
[truncated: 151 more rows]

## Sheet: Table S4
Table S4. All genes involved in each of 25 expression profile which related to ALA biosynthesis and TAG assembly through 5 stages of sacha inchi seed development.
[truncated: 15,539 more rows]

[truncated: 1 more sheets: Table S5]
